# Supplementary material for: Fine Tuning of Tyrosine-Derived Amphiphilic and Bolaamphiphilic Gelators for the Formation of pH-Responsive Supramolecular Gels
Source: Precis Chem. 2026 Jan 21;4(4):368–79. doi: 10.1021/prechem.5c00326 (PMC13126391; doi:10.1021/prechem.5c00326)
Supplement: Supplementary file 1 [file pc5c00326_si_001.cif]

data_Lau-Tyr(Bn)_RT
_audit_creation_date               2025-07-11
_audit_creation_method
;
Olex2 1.5
(compiled 2023.02.24 svn.rf166f9f3 for OlexSys, GUI svn.r6725)
;
_shelx_SHELXL_version_number       '2016/6'
_audit_contact_author_address      ?
_audit_contact_author_email        ?
_audit_contact_author_name         ''
_audit_contact_author_phone        ?
_publ_contact_author_id_orcid      ?
_publ_section_references
;
Dolomanov, O.V., Bourhis, L.J., Gildea, R.J, Howard, J.A.K. & Puschmann, H.
 (2009), J. Appl. Cryst. 42, 339-341.

Sheldrick, G.M. (2015). Acta Cryst. A71, 3-8.

Sheldrick, G.M. (2015). Acta Cryst. C71, 3-8.
;
_chemical_name_common              ?
_chemical_name_systematic          ?
_chemical_formula_moiety           'C28 H39 N O4'
_chemical_formula_sum              'C28 H39 N O4'
_chemical_formula_weight           453.60
_chemical_absolute_configuration   syn
_chemical_melting_point            ?
loop_
  _atom_type_symbol
  _atom_type_description
  _atom_type_scat_dispersion_real
  _atom_type_scat_dispersion_imag
  _atom_type_scat_source
 'C' 'C' 0.0033 0.0016 'International Tables Vol C Tables 4.2.6.8 and 6.1.1.4'
 'H' 'H' 0.0000 0.0000 'International Tables Vol C Tables 4.2.6.8 and 6.1.1.4'
 'N' 'N' 0.0061 0.0033 'International Tables Vol C Tables 4.2.6.8 and 6.1.1.4'
 'O' 'O' 0.0106 0.0060 'International Tables Vol C Tables 4.2.6.8 and 6.1.1.4'

_shelx_space_group_comment
;
The symmetry employed for this shelxl refinement is uniquely defined
by the following loop, which should always be used as a source of
symmetry information in preference to the above space-group names.
They are only intended as comments.
;
_space_group_crystal_system        'monoclinic'
_space_group_IT_number             4
_space_group_name_H-M_alt          'P 1 21 1'
_space_group_name_Hall             'P 2yb'
loop_
  _space_group_symop_operation_xyz
 'x, y, z'
 '-x, y+1/2, -z'

_cell_length_a                     5.810(3)
_cell_length_b                     9.616(3)
_cell_length_c                     23.863(9)
_cell_angle_alpha                  90
_cell_angle_beta                   93.62(3)
_cell_angle_gamma                  90
_cell_volume                       1330.6(9)
_cell_formula_units_Z              2
_cell_measurement_reflns_used      443
_cell_measurement_temperature      293(2)
_cell_measurement_theta_max        17.6000
_cell_measurement_theta_min        2.2800
_shelx_estimated_absorpt_T_max     0.999
_shelx_estimated_absorpt_T_min     0.995
_exptl_absorpt_coefficient_mu      0.075
_exptl_absorpt_correction_T_max    1.00000
_exptl_absorpt_correction_T_min    0.05909
_exptl_absorpt_correction_type     multi-scan
_exptl_absorpt_process_details
;
CrysAlisPro 1.171.44.100a (Rigaku Oxford Diffraction, 2025)
Empirical absorption correction using spherical harmonics,
implemented in SCALE3 ABSPACK scaling algorithm.
;
_exptl_absorpt_special_details     ?
_exptl_crystal_colour              'clear light colourless'
_exptl_crystal_colour_lustre       clear
_exptl_crystal_colour_modifier     light
_exptl_crystal_colour_primary      colourless
_exptl_crystal_density_diffrn      1.132
_exptl_crystal_density_meas        ?
_exptl_crystal_density_method      ?
_exptl_crystal_description         prism
_exptl_crystal_F_000               492
_exptl_crystal_size_max            0.07
_exptl_crystal_size_mid            0.02
_exptl_crystal_size_min            0.01
_exptl_transmission_factor_max     ?
_exptl_transmission_factor_min     ?
_diffrn_reflns_av_R_equivalents    0.1019
_diffrn_reflns_av_unetI/netI       0.5550
_diffrn_reflns_Laue_measured_fraction_full  0.999
_diffrn_reflns_Laue_measured_fraction_max  0.850
_diffrn_reflns_limit_h_max         8
_diffrn_reflns_limit_h_min         -4
_diffrn_reflns_limit_k_max         10
_diffrn_reflns_limit_k_min         -12
_diffrn_reflns_limit_l_max         32
_diffrn_reflns_limit_l_min         -29
_diffrn_reflns_number              6671
_diffrn_reflns_point_group_measured_fraction_full  0.906
_diffrn_reflns_point_group_measured_fraction_max  0.718
_diffrn_reflns_theta_full          25.000
_diffrn_reflns_theta_max           29.308
_diffrn_reflns_theta_min           2.284
_diffrn_ambient_temperature        293(2)
_diffrn_detector                   'CCD plate'
_diffrn_detector_area_resol_mean   16.1385
_diffrn_detector_type              Sapphire3
_diffrn_measured_fraction_theta_full  0.999
_diffrn_measured_fraction_theta_max  0.850
_diffrn_measurement_details
;
List of Runs (angles in degrees, time in seconds):

  # Type    Start    End  Width  t~exp~   \w     \q     \k     \f   Frames
--------------------------------------------------------------------------
  1  \w     61.00  91.00   1.00  200.00    --   17.15 178.00  60.00   30
  2  \w    -24.00  87.00   1.00  200.00    --   17.15   0.00-150.00  111
  3  \w     -3.00  88.00   1.00  200.00    --   17.15  38.00 -90.00   91
;
_diffrn_measurement_device         'four-circle diffractometer'
_diffrn_measurement_device_type    'Xcalibur, Sapphire3'
_diffrn_measurement_method         '\w scans'
_diffrn_orient_matrix_type        
 'CrysAlisPro convention (1999,Acta A55,543-557)'
_diffrn_orient_matrix_UB_11        0.0920508000
_diffrn_orient_matrix_UB_12        -0.0290315000
_diffrn_orient_matrix_UB_13        0.0171522000
_diffrn_orient_matrix_UB_21        -0.0527395000
_diffrn_orient_matrix_UB_22        0.0228415000
_diffrn_orient_matrix_UB_23        0.0243647000
_diffrn_orient_matrix_UB_31        -0.0605277000
_diffrn_orient_matrix_UB_32        -0.0639073000
_diffrn_orient_matrix_UB_33        0.0009241000
_diffrn_oxdiff_ac3_digest_hkl      016bcf717115b14eab457539b70438d477e14d
_diffrn_oxdiff_digest_od_ed
;

;
_diffrn_radiation_monochromator    graphite
_diffrn_radiation_probe            x-ray
_diffrn_radiation_type             'Mo K\a'
_diffrn_radiation_wavelength       0.71073
_diffrn_source                     'fine-focus sealed X-ray tube'
_diffrn_source_type                'Enhance (Mo) X-ray Source'
_reflns_Friedel_coverage           0.600
_reflns_Friedel_fraction_full      0.799
_reflns_Friedel_fraction_max       0.571
_reflns_number_gt                  955
_reflns_number_total               5221
_reflns_special_details
;
 Reflections were merged by SHELXL according to the crystal
 class for the calculation of statistics and refinement.
 
 _reflns_Friedel_fraction is defined as the number of unique
 Friedel pairs measured divided by the number that would be
 possible theoretically, ignoring centric projections and
 systematic absences.
;
_reflns_threshold_expression       'I > 2\s(I)'
_computing_cell_refinement         'CrysAlisPro 1.171.44.100a (Rigaku OD, 2025)'
_computing_data_collection        
 'CrysAlisPro system (CCD 44.100a 64-bit (release 20-03-2025))'
_computing_data_reduction          'CrysAlisPro 1.171.44.100a (Rigaku OD, 2025)'
_computing_molecular_graphics      'Olex2 1.5 (Dolomanov et al., 2009)'
_computing_publication_material    'Olex2 1.5 (Dolomanov et al., 2009)'
_computing_structure_refinement    'SHELXL 2016/6 (Sheldrick, 2015)'
_computing_structure_solution      'SHELXT 2014/5 (Sheldrick, 2014)'
_refine_diff_density_max           0.162
_refine_diff_density_min           -0.167
_refine_diff_density_rms           0.040
_refine_ls_abs_structure_details
;
 Flack x determined using 183 quotients [(I+)-(I-)]/[(I+)+(I-)]
 (Parsons, Flack and Wagner, Acta Cryst. B69 (2013) 249-259).
;
_refine_ls_abs_structure_Flack     -8.2(10)
_refine_ls_extinction_coef         .
_refine_ls_extinction_method       none
_refine_ls_goodness_of_fit_ref     0.852
_refine_ls_hydrogen_treatment      constr
_refine_ls_matrix_type             full
_refine_ls_number_parameters       302
_refine_ls_number_reflns           5221
_refine_ls_number_restraints       226
_refine_ls_R_factor_all            0.4344
_refine_ls_R_factor_gt             0.0964
_refine_ls_restrained_S_all        0.837
_refine_ls_shift/su_max            0.000
_refine_ls_shift/su_mean           0.000
_refine_ls_structure_factor_coef   Fsqd
_refine_ls_weighting_details      
 'w=1/[\s^2^(Fo^2^)+(0.0823P)^2^] where P=(Fo^2^+2Fc^2^)/3'
_refine_ls_weighting_scheme        calc
_refine_ls_wR_factor_gt            0.1755
_refine_ls_wR_factor_ref           0.3456
_refine_special_details            ?
_olex2_refinement_description
;
1. Fixed Uiso
 At 1.2 times of:
  All C(H) groups, All C(H,H) groups, All N(H) groups
 At 1.5 times of:
  All C(H,H,H) groups, All O(H) groups
2. Rigid body (RIGU) restrains
 C28, C2, C3, C4, C5, C6, C7, C8, C9, C10, C11, C12, C13, C14, C15, C16, C17,
 C18, C19, C20, C21, C22, C23, C24, C25, C26, C27, C1, O1, O2, O3, N4, O5
 with sigma for 1-2 distances of 0.004 and sigma for 1-3 distances of 0.004
 C27, C28, H28, C2, C6, H2, C3, C5, H6, H3, C4, H5, C7, H7A, H7B, O1, C8, C9,
 C13, H9, C10, C12, H13, H10, C11, H12, C1, C14, H14, C15, N4, O2, O3, C16, H3A,
  C17, O5, H17A, H17B, C18, H18A, H18B, C19, H19A, H19B, C20, H20A, H20B, C21,
 H21A, H21B, C22, H22A, H22B, C23, H23A, H23B, C24, H24A, H24B, C25, H25A, H25B,
  C26, H26A, H26B, H27A, H27B, H27C
 with sigma for 1-2 distances of 0.004 and sigma for 1-3 distances of 0.004
3.a Ternary CH refined with riding coordinates:
 C14(H14)
3.b Secondary CH2 refined with riding coordinates:
 C7(H7A,H7B), C17(H17A,H17B), C18(H18A,H18B), C19(H19A,H19B), C20(H20A,H20B),
 C21(H21A,H21B), C22(H22A,H22B), C23(H23A,H23B), C24(H24A,H24B), C25(H25A,H25B),
  C26(H26A,H26B), C1(H1A,H1B)
3.c Aromatic/amide H refined with riding coordinates:
 C28(H28), C2(H2), C3(H3), C5(H5), C6(H6), C9(H9), C10(H10), C12(H12),
 C13(H13), N4(H4)
3.d Idealised Me refined as rotating group:
 C27(H27A,H27B,H27C)
3.e Idealised tetrahedral OH refined as rotating group:
 O3(H3A)
;
_atom_sites_solution_hydrogens     geom
_atom_sites_solution_primary       dual
_atom_sites_solution_secondary     ?
loop_
  _atom_site_label
  _atom_site_type_symbol
  _atom_site_fract_x
  _atom_site_fract_y
  _atom_site_fract_z
  _atom_site_U_iso_or_equiv
  _atom_site_adp_type
  _atom_site_occupancy
  _atom_site_site_symmetry_order
  _atom_site_calc_flag
  _atom_site_refinement_flags_posn
  _atom_site_refinement_flags_adp
  _atom_site_refinement_flags_occupancy
  _atom_site_disorder_assembly
  _atom_site_disorder_group
 C28 C 1.111(6) 0.748(4) 0.0208(13) 0.157(12) Uani 1 1 d . . . . .
 H28 H 1.159622 0.799662 -0.009121 0.189 Uiso 1 1 calc R U . . .
 C2 C 1.232(5) 0.640(4) 0.0371(14) 0.160(12) Uani 1 1 d . . . . .
 H2 H 1.375259 0.622672 0.023012 0.192 Uiso 1 1 calc R U . . .
 C3 C 1.141(5) 0.552(3) 0.0761(10) 0.138(9) Uani 1 1 d . . . . .
 H3 H 1.217415 0.468937 0.084415 0.166 Uiso 1 1 calc R U . . .
 C4 C 0.955(5) 0.580(2) 0.1020(10) 0.110(8) Uani 1 1 d . . . . .
 C5 C 0.831(4) 0.700(3) 0.0859(11) 0.133(9) Uani 1 1 d . . . . .
 H5 H 0.693440 0.720328 0.101917 0.160 Uiso 1 1 calc R U . . .
 C6 C 0.917(5) 0.789(3) 0.0448(11) 0.151(10) Uani 1 1 d . . . . .
 H6 H 0.843750 0.872681 0.034879 0.181 Uiso 1 1 calc R U . . .
 C7 C 0.853(4) 0.488(2) 0.1450(9) 0.127(9) Uani 1 1 d . . . . .
 H7A H 0.785896 0.406999 0.126101 0.152 Uiso 1 1 calc R U . . .
 H7B H 0.976146 0.456037 0.171075 0.152 Uiso 1 1 calc R U . . .
 C8 C 0.575(4) 0.4751(19) 0.2121(8) 0.081(6) Uani 1 1 d . . . . .
 C9 C 0.637(3) 0.3404(19) 0.2320(8) 0.090(6) Uani 1 1 d . . . . .
 H9 H 0.763250 0.294206 0.218449 0.108 Uiso 1 1 calc R U . . .
 C10 C 0.506(3) 0.2781(17) 0.2724(7) 0.083(6) Uani 1 1 d . . . . .
 H10 H 0.546529 0.189342 0.284932 0.100 Uiso 1 1 calc R U . . .
 C11 C 0.323(3) 0.3397(17) 0.2942(7) 0.062(5) Uani 1 1 d . . . . .
 C12 C 0.273(4) 0.4755(17) 0.2742(8) 0.090(7) Uani 1 1 d . . . . .
 H12 H 0.149229 0.523443 0.287903 0.108 Uiso 1 1 calc R U . . .
 C13 C 0.400(4) 0.5379(19) 0.2354(8) 0.098(7) Uani 1 1 d . . . . .
 H13 H 0.363651 0.628639 0.224624 0.118 Uiso 1 1 calc R U . . .
 C14 C 0.117(3) 0.3555(16) 0.3838(7) 0.057(4) Uani 1 1 d . . . . .
 H14 H 0.034816 0.438321 0.369510 0.068 Uiso 1 1 calc R U . . .
 C15 C -0.044(3) 0.2668(18) 0.4191(8) 0.063(4) Uani 1 1 d . . . . .
 C16 C 0.297(3) 0.4780(17) 0.4624(7) 0.056(4) Uani 1 1 d . . . . .
 C17 C 0.506(3) 0.5020(15) 0.5018(7) 0.065(4) Uani 1 1 d . . . . .
 H17A H 0.641842 0.506158 0.480106 0.078 Uiso 1 1 calc R U . . .
 H17B H 0.490992 0.591446 0.520014 0.078 Uiso 1 1 calc R U . . .
 C18 C 0.543(3) 0.3916(16) 0.5463(7) 0.072(5) Uani 1 1 d . . . . .
 H18A H 0.568031 0.303313 0.528007 0.087 Uiso 1 1 calc R U . . .
 H18B H 0.681730 0.413712 0.569247 0.087 Uiso 1 1 calc R U . . .
 C19 C 0.347(3) 0.3754(18) 0.5840(7) 0.081(5) Uani 1 1 d . . . . .
 H19A H 0.319488 0.464182 0.601635 0.097 Uiso 1 1 calc R U . . .
 H19B H 0.208664 0.351283 0.561095 0.097 Uiso 1 1 calc R U . . .
 C20 C 0.386(3) 0.268(2) 0.6289(8) 0.092(6) Uani 1 1 d . . . . .
 H20A H 0.526845 0.289650 0.651037 0.110 Uiso 1 1 calc R U . . .
 H20B H 0.407147 0.177926 0.611286 0.110 Uiso 1 1 calc R U . . .
 C21 C 0.189(3) 0.257(2) 0.6678(8) 0.097(6) Uani 1 1 d . . . . .
 H21A H 0.204163 0.170181 0.688654 0.117 Uiso 1 1 calc R U . . .
 H21B H 0.043934 0.253064 0.645254 0.117 Uiso 1 1 calc R U . . .
 C22 C 0.179(4) 0.377(2) 0.7095(8) 0.099(6) Uani 1 1 d . . . . .
 H22A H 0.323260 0.379631 0.732226 0.118 Uiso 1 1 calc R U . . .
 H22B H 0.166417 0.463391 0.688513 0.118 Uiso 1 1 calc R U . . .
 C23 C -0.017(3) 0.371(2) 0.7482(8) 0.097(6) Uani 1 1 d . . . . .
 H23A H -0.161626 0.373128 0.725742 0.116 Uiso 1 1 calc R U . . .
 H23B H -0.008962 0.282528 0.768062 0.116 Uiso 1 1 calc R U . . .
 C24 C -0.015(4) 0.487(2) 0.7906(8) 0.104(7) Uani 1 1 d . . . . .
 H24A H 0.128913 0.482454 0.813647 0.125 Uiso 1 1 calc R U . . .
 H24B H -0.016340 0.574860 0.770616 0.125 Uiso 1 1 calc R U . . .
 C25 C -0.212(4) 0.486(2) 0.8288(9) 0.109(7) Uani 1 1 d . . . . .
 H25A H -0.355292 0.489104 0.805815 0.130 Uiso 1 1 calc R U . . .
 H25B H -0.207841 0.399587 0.849508 0.130 Uiso 1 1 calc R U . . .
 C26 C -0.210(4) 0.602(2) 0.8691(9) 0.128(9) Uani 1 1 d . . . . .
 H26A H -0.209971 0.688997 0.848392 0.154 Uiso 1 1 calc R U . . .
 H26B H -0.067769 0.598179 0.892624 0.154 Uiso 1 1 calc R U . . .
 C27 C -0.414(5) 0.603(3) 0.9071(10) 0.173(12) Uani 1 1 d . . . . .
 H27A H -0.406899 0.522189 0.930513 0.259 Uiso 1 1 calc R U . . .
 H27B H -0.555823 0.603472 0.884256 0.259 Uiso 1 1 calc R U . . .
 H27C H -0.405614 0.685213 0.930135 0.259 Uiso 1 1 calc R U . . .
 C1 C 0.185(3) 0.2682(16) 0.3360(6) 0.063(5) Uani 1 1 d . . . . .
 H1A H 0.045278 0.232145 0.316710 0.076 Uiso 1 1 calc R U . . .
 H1B H 0.272381 0.189356 0.351061 0.076 Uiso 1 1 calc R U . . .
 O1 O 0.692(3) 0.5469(14) 0.1742(6) 0.110(5) Uani 1 1 d . . . . .
 O2 O -0.249(2) 0.2597(12) 0.4081(5) 0.075(4) Uani 1 1 d . . . . .
 O3 O 0.0678(19) 0.1925(13) 0.4594(6) 0.081(4) Uani 1 1 d . . . . .
 H3A H -0.024030 0.165244 0.481735 0.121 Uiso 1 1 calc R U . . .
 N4 N 0.316(2) 0.3964(12) 0.4183(5) 0.057(4) Uani 1 1 d . . . . .
 H4 H 0.449811 0.367388 0.410256 0.069 Uiso 1 1 calc R U . . .
 O5 O 0.107(2) 0.5274(9) 0.4726(5) 0.069(4) Uani 1 1 d . . . . .

loop_
  _atom_site_aniso_label
  _atom_site_aniso_U_11
  _atom_site_aniso_U_22
  _atom_site_aniso_U_33
  _atom_site_aniso_U_23
  _atom_site_aniso_U_13
  _atom_site_aniso_U_12
 C28 0.14(3) 0.21(3) 0.12(2) 0.01(2) 0.03(2) -0.05(2)
 C2 0.10(3) 0.21(3) 0.17(3) 0.01(2) 0.05(2) -0.057(18)
 C3 0.13(2) 0.16(2) 0.13(2) -0.014(15) 0.062(16) -0.022(15)
 C4 0.12(2) 0.114(16) 0.102(18) -0.037(12) 0.041(14) -0.040(13)
 C5 0.09(2) 0.16(2) 0.15(2) 0.008(16) 0.044(18) -0.032(14)
 C6 0.15(3) 0.16(2) 0.14(3) 0.017(16) 0.027(19) -0.039(18)
 C7 0.11(2) 0.145(18) 0.13(2) -0.016(13) 0.057(15) -0.015(14)
 C8 0.086(15) 0.088(12) 0.072(14) -0.004(9) 0.022(11) 0.003(10)
 C9 0.056(14) 0.118(13) 0.098(16) 0.020(11) 0.027(11) 0.033(11)
 C10 0.100(16) 0.072(11) 0.080(14) 0.003(10) 0.034(11) 0.024(10)
 C11 0.057(12) 0.071(10) 0.058(12) -0.002(8) 0.004(8) 0.009(9)
 C12 0.088(16) 0.069(10) 0.118(17) 0.015(10) 0.048(13) 0.014(10)
 C13 0.114(18) 0.071(12) 0.117(17) 0.028(11) 0.059(13) 0.020(11)
 C14 0.049(9) 0.059(9) 0.061(9) 0.003(7) -0.006(6) 0.009(8)
 C15 0.049(8) 0.060(10) 0.079(12) -0.010(8) 0.003(8) 0.005(9)
 C16 0.051(9) 0.059(10) 0.059(10) 0.005(7) 0.008(7) -0.014(9)
 C17 0.054(10) 0.049(9) 0.090(11) -0.006(7) -0.008(8) -0.006(8)
 C18 0.057(12) 0.053(9) 0.106(14) 0.004(8) -0.011(9) -0.012(10)
 C19 0.078(13) 0.084(12) 0.080(13) 0.000(9) 0.000(10) 0.006(12)
 C20 0.084(15) 0.095(13) 0.096(14) 0.016(10) 0.000(11) -0.005(13)
 C21 0.073(14) 0.115(14) 0.103(15) 0.017(10) -0.003(11) 0.001(14)
 C22 0.081(15) 0.108(14) 0.106(16) 0.017(10) 0.003(11) -0.002(14)
 C23 0.079(15) 0.114(14) 0.096(15) -0.004(10) 0.000(11) -0.039(14)
 C24 0.101(18) 0.120(15) 0.088(15) -0.002(10) -0.013(11) -0.005(14)
 C25 0.078(17) 0.146(18) 0.099(17) -0.005(12) -0.017(11) -0.007(15)
 C26 0.12(2) 0.142(18) 0.13(2) -0.010(12) 0.021(16) -0.016(17)
 C27 0.14(3) 0.18(2) 0.20(3) -0.04(2) 0.08(2) -0.01(2)
 C1 0.066(12) 0.055(8) 0.067(10) -0.006(7) 0.002(8) -0.008(10)
 O1 0.100(12) 0.124(10) 0.112(12) 0.019(9) 0.049(9) 0.008(10)
 O2 0.045(7) 0.080(7) 0.098(9) 0.018(7) -0.006(7) 0.002(7)
 O3 0.040(8) 0.075(8) 0.126(12) 0.036(7) -0.005(7) -0.010(7)
 N4 0.042(8) 0.065(9) 0.065(9) -0.005(6) 0.003(6) 0.005(7)
 O5 0.058(8) 0.052(7) 0.097(9) -0.032(6) 0.005(7) -0.002(6)

_geom_special_details
;
 All esds (except the esd in the dihedral angle between two l.s. planes)
 are estimated using the full covariance matrix.  The cell esds are taken
 into account individually in the estimation of esds in distances, angles
 and torsion angles; correlations between esds in cell parameters are only
 used when they are defined by crystal symmetry.  An approximate (isotropic)
 treatment of cell esds is used for estimating esds involving l.s. planes.
;
loop_
  _geom_bond_atom_site_label_1
  _geom_bond_atom_site_label_2
  _geom_bond_distance
  _geom_bond_site_symmetry_2
  _geom_bond_publ_flag
 C28 H28 0.9300 . ?
 C28 C2 1.30(4) . ?
 C28 C6 1.36(3) . ?
 C2 H2 0.9300 . ?
 C2 C3 1.39(3) . ?
 C3 H3 0.9300 . ?
 C3 C4 1.31(3) . ?
 C4 C5 1.40(3) . ?
 C4 C7 1.50(3) . ?
 C5 H5 0.9300 . ?
 C5 C6 1.42(3) . ?
 C6 H6 0.9300 . ?
 C7 H7A 0.9700 . ?
 C7 H7B 0.9700 . ?
 C7 O1 1.323(19) . ?
 C8 C9 1.42(2) . ?
 C8 C13 1.33(2) . ?
 C8 O1 1.355(19) . ?
 C9 H9 0.9300 . ?
 C9 C10 1.405(19) . ?
 C10 H10 0.9300 . ?
 C10 C11 1.35(2) . ?
 C11 C12 1.41(2) . ?
 C11 C1 1.489(18) . ?
 C12 H12 0.9300 . ?
 C12 C13 1.36(2) . ?
 C13 H13 0.9300 . ?
 C14 H14 0.9800 . ?
 C14 C15 1.55(2) . ?
 C14 C1 1.488(18) . ?
 C14 N4 1.429(19) . ?
 C15 O2 1.209(18) . ?
 C15 O3 1.33(2) . ?
 C16 C17 1.51(2) . ?
 C16 N4 1.322(17) . ?
 C16 O5 1.243(18) . ?
 C17 H17A 0.9700 . ?
 C17 H17B 0.9700 . ?
 C17 C18 1.51(2) . ?
 C18 H18A 0.9700 . ?
 C18 H18B 0.9700 . ?
 C18 C19 1.503(18) . ?
 C19 H19A 0.9700 . ?
 C19 H19B 0.9700 . ?
 C19 C20 1.50(2) . ?
 C20 H20A 0.9700 . ?
 C20 H20B 0.9700 . ?
 C20 C21 1.52(2) . ?
 C21 H21A 0.9700 . ?
 C21 H21B 0.9700 . ?
 C21 C22 1.53(2) . ?
 C22 H22A 0.9700 . ?
 C22 H22B 0.9700 . ?
 C22 C23 1.51(2) . ?
 C23 H23A 0.9700 . ?
 C23 H23B 0.9700 . ?
 C23 C24 1.51(2) . ?
 C24 H24A 0.9700 . ?
 C24 H24B 0.9700 . ?
 C24 C25 1.51(2) . ?
 C25 H25A 0.9700 . ?
 C25 H25B 0.9700 . ?
 C25 C26 1.47(2) . ?
 C26 H26A 0.9700 . ?
 C26 H26B 0.9700 . ?
 C26 C27 1.54(2) . ?
 C27 H27A 0.9600 . ?
 C27 H27B 0.9600 . ?
 C27 H27C 0.9600 . ?
 C1 H1A 0.9700 . ?
 C1 H1B 0.9700 . ?
 O3 H3A 0.8200 . ?
 N4 H4 0.8600 . ?

loop_
  _geom_angle_atom_site_label_1
  _geom_angle_atom_site_label_2
  _geom_angle_atom_site_label_3
  _geom_angle
  _geom_angle_site_symmetry_1
  _geom_angle_site_symmetry_3
  _geom_angle_publ_flag
 C2 C28 H28 118.0 . . ?
 C2 C28 C6 124(3) . . ?
 C6 C28 H28 118.0 . . ?
 C28 C2 H2 121.2 . . ?
 C28 C2 C3 118(3) . . ?
 C3 C2 H2 121.2 . . ?
 C2 C3 H3 118.1 . . ?
 C4 C3 C2 124(3) . . ?
 C4 C3 H3 118.1 . . ?
 C3 C4 C5 117(3) . . ?
 C3 C4 C7 125(3) . . ?
 C5 C4 C7 117(2) . . ?
 C4 C5 H5 120.1 . . ?
 C4 C5 C6 120(3) . . ?
 C6 C5 H5 120.1 . . ?
 C28 C6 C5 117(3) . . ?
 C28 C6 H6 121.7 . . ?
 C5 C6 H6 121.7 . . ?
 C4 C7 H7A 108.4 . . ?
 C4 C7 H7B 108.4 . . ?
 H7A C7 H7B 107.5 . . ?
 O1 C7 C4 116(2) . . ?
 O1 C7 H7A 108.4 . . ?
 O1 C7 H7B 108.4 . . ?
 C13 C8 C9 117.4(18) . . ?
 C13 C8 O1 118.4(18) . . ?
 O1 C8 C9 124.0(18) . . ?
 C8 C9 H9 120.6 . . ?
 C10 C9 C8 118.7(17) . . ?
 C10 C9 H9 120.6 . . ?
 C9 C10 H10 118.2 . . ?
 C11 C10 C9 123.7(16) . . ?
 C11 C10 H10 118.2 . . ?
 C10 C11 C12 115.2(16) . . ?
 C10 C11 C1 121.8(15) . . ?
 C12 C11 C1 123.0(15) . . ?
 C11 C12 H12 119.1 . . ?
 C13 C12 C11 121.9(17) . . ?
 C13 C12 H12 119.1 . . ?
 C8 C13 C12 123.0(18) . . ?
 C8 C13 H13 118.5 . . ?
 C12 C13 H13 118.5 . . ?
 C15 C14 H14 109.7 . . ?
 C1 C14 H14 109.7 . . ?
 C1 C14 C15 107.6(13) . . ?
 N4 C14 H14 109.7 . . ?
 N4 C14 C15 109.4(14) . . ?
 N4 C14 C1 110.8(14) . . ?
 O2 C15 C14 122.3(19) . . ?
 O2 C15 O3 123.7(18) . . ?
 O3 C15 C14 113.8(16) . . ?
 N4 C16 C17 119.0(17) . . ?
 O5 C16 C17 120.8(16) . . ?
 O5 C16 N4 120.0(17) . . ?
 C16 C17 H17A 108.8 . . ?
 C16 C17 H17B 108.8 . . ?
 H17A C17 H17B 107.7 . . ?
 C18 C17 C16 113.8(14) . . ?
 C18 C17 H17A 108.8 . . ?
 C18 C17 H17B 108.8 . . ?
 C17 C18 H18A 108.6 . . ?
 C17 C18 H18B 108.6 . . ?
 H18A C18 H18B 107.6 . . ?
 C19 C18 C17 114.6(14) . . ?
 C19 C18 H18A 108.6 . . ?
 C19 C18 H18B 108.6 . . ?
 C18 C19 H19A 108.6 . . ?
 C18 C19 H19B 108.6 . . ?
 H19A C19 H19B 107.6 . . ?
 C20 C19 C18 114.4(15) . . ?
 C20 C19 H19A 108.6 . . ?
 C20 C19 H19B 108.6 . . ?
 C19 C20 H20A 108.9 . . ?
 C19 C20 H20B 108.9 . . ?
 C19 C20 C21 113.5(16) . . ?
 H20A C20 H20B 107.7 . . ?
 C21 C20 H20A 108.9 . . ?
 C21 C20 H20B 108.9 . . ?
 C20 C21 H21A 108.8 . . ?
 C20 C21 H21B 108.8 . . ?
 C20 C21 C22 113.9(17) . . ?
 H21A C21 H21B 107.7 . . ?
 C22 C21 H21A 108.8 . . ?
 C22 C21 H21B 108.8 . . ?
 C21 C22 H22A 108.5 . . ?
 C21 C22 H22B 108.5 . . ?
 H22A C22 H22B 107.5 . . ?
 C23 C22 C21 115.3(18) . . ?
 C23 C22 H22A 108.5 . . ?
 C23 C22 H22B 108.5 . . ?
 C22 C23 H23A 108.8 . . ?
 C22 C23 H23B 108.8 . . ?
 H23A C23 H23B 107.7 . . ?
 C24 C23 C22 113.9(16) . . ?
 C24 C23 H23A 108.8 . . ?
 C24 C23 H23B 108.8 . . ?
 C23 C24 H24A 108.4 . . ?
 C23 C24 H24B 108.4 . . ?
 H24A C24 H24B 107.5 . . ?
 C25 C24 C23 115.4(19) . . ?
 C25 C24 H24A 108.4 . . ?
 C25 C24 H24B 108.4 . . ?
 C24 C25 H25A 108.6 . . ?
 C24 C25 H25B 108.6 . . ?
 H25A C25 H25B 107.6 . . ?
 C26 C25 C24 114.7(19) . . ?
 C26 C25 H25A 108.6 . . ?
 C26 C25 H25B 108.6 . . ?
 C25 C26 H26A 108.6 . . ?
 C25 C26 H26B 108.6 . . ?
 C25 C26 C27 115(2) . . ?
 H26A C26 H26B 107.6 . . ?
 C27 C26 H26A 108.6 . . ?
 C27 C26 H26B 108.6 . . ?
 C26 C27 H27A 109.5 . . ?
 C26 C27 H27B 109.5 . . ?
 C26 C27 H27C 109.5 . . ?
 H27A C27 H27B 109.5 . . ?
 H27A C27 H27C 109.5 . . ?
 H27B C27 H27C 109.5 . . ?
 C11 C1 H1A 108.4 . . ?
 C11 C1 H1B 108.4 . . ?
 C14 C1 C11 115.6(13) . . ?
 C14 C1 H1A 108.4 . . ?
 C14 C1 H1B 108.4 . . ?
 H1A C1 H1B 107.4 . . ?
 C7 O1 C8 122.2(17) . . ?
 C15 O3 H3A 109.5 . . ?
 C14 N4 H4 119.4 . . ?
 C16 N4 C14 121.2(15) . . ?
 C16 N4 H4 119.4 . . ?

loop_
  _geom_torsion_atom_site_label_1
  _geom_torsion_atom_site_label_2
  _geom_torsion_atom_site_label_3
  _geom_torsion_atom_site_label_4
  _geom_torsion
  _geom_torsion_site_symmetry_1
  _geom_torsion_site_symmetry_2
  _geom_torsion_site_symmetry_3
  _geom_torsion_site_symmetry_4
  _geom_torsion_publ_flag
 C28 C2 C3 C4 -8(5) . . . . ?
 C2 C28 C6 C5 -7(6) . . . . ?
 C2 C3 C4 C5 5(4) . . . . ?
 C2 C3 C4 C7 -179(3) . . . . ?
 C3 C4 C5 C6 -3(4) . . . . ?
 C3 C4 C7 O1 167(2) . . . . ?
 C4 C5 C6 C28 4(4) . . . . ?
 C4 C7 O1 C8 176(2) . . . . ?
 C5 C4 C7 O1 -18(3) . . . . ?
 C6 C28 C2 C3 9(6) . . . . ?
 C7 C4 C5 C6 -179(2) . . . . ?
 C8 C9 C10 C11 -1(3) . . . . ?
 C9 C8 C13 C12 -4(3) . . . . ?
 C9 C8 O1 C7 12(3) . . . . ?
 C9 C10 C11 C12 -1(3) . . . . ?
 C9 C10 C11 C1 178.5(17) . . . . ?
 C10 C11 C12 C13 0(3) . . . . ?
 C10 C11 C1 C14 137.6(17) . . . . ?
 C11 C12 C13 C8 2(3) . . . . ?
 C12 C11 C1 C14 -43(2) . . . . ?
 C13 C8 C9 C10 3(3) . . . . ?
 C13 C8 O1 C7 -173(2) . . . . ?
 C15 C14 C1 C11 174.6(15) . . . . ?
 C15 C14 N4 C16 -63.6(18) . . . . ?
 C16 C17 C18 C19 -60(2) . . . . ?
 C17 C16 N4 C14 171.7(14) . . . . ?
 C17 C18 C19 C20 -178.8(16) . . . . ?
 C18 C19 C20 C21 177.9(16) . . . . ?
 C19 C20 C21 C22 -74(2) . . . . ?
 C20 C21 C22 C23 179.2(16) . . . . ?
 C21 C22 C23 C24 177.2(18) . . . . ?
 C22 C23 C24 C25 178.2(17) . . . . ?
 C23 C24 C25 C26 -178.8(18) . . . . ?
 C24 C25 C26 C27 179(2) . . . . ?
 C1 C11 C12 C13 -179.2(19) . . . . ?
 C1 C14 C15 O2 -86(2) . . . . ?
 C1 C14 C15 O3 89.4(19) . . . . ?
 C1 C14 N4 C16 178.0(13) . . . . ?
 O1 C8 C9 C10 178.3(19) . . . . ?
 O1 C8 C13 C12 -179(2) . . . . ?
 N4 C14 C15 O2 153.6(17) . . . . ?
 N4 C14 C15 O3 -31.0(19) . . . . ?
 N4 C14 C1 C11 -65.9(19) . . . . ?
 N4 C16 C17 C18 -85.1(18) . . . . ?
 O5 C16 C17 C18 90.9(19) . . . . ?
 O5 C16 N4 C14 -4(2) . . . . ?

_shelx_res_file
;
TITL pau_rt_r1_a.res in P2(1)
    pau_rt_r1.res
    created by SHELXL-2016/6 at 10:13:22 on 11-Jul-2025
REM Old TITL PAU_RT_r1 in P2(1)
REM SHELXT solution in P2(1)
REM R1 0.265, Rweak 0.090, Alpha 0.012, Orientation as input
REM Flack x = -9.990 ( 9.990 ) from Parsons' quotients
REM Formula found by SHELXT: C27 N2 N4
CELL 0.71073 5.8101 9.6159 23.8633 90 93.616 90
ZERR 2 0.0027 0.0025 0.0089 0 0.033 0
LATT -1
SYMM -X,0.5+Y,-Z
SFAC C H N O
UNIT 56 78 2 8
RIGU C28 > O5
RIGU C27 C28 H28 C2 C6 H2 C3 C5 H6 H3 C4 H5 C7 H7a H7b O1 C8 C9 C13 H9 C10 =
 C12 H13 H10 C11 H12 C1 C14 H14 C15 N4 O2 O3 C16 H3A C17 O5 H17A H17B C18 =
 H18A H18B C19 H19A H19B C20 H20A H20B C21 H21A H21B C22 H22A H22B C23 H23A =
 H23B C24 H24A H24B C25 H25A H25B C26 H26A H26B H27A H27B H27C

L.S. 200
PLAN  7
SIZE 0.07 0.02 0.01
CONF
BOND $H
list 4
MORE -1
fmap 2
acta 50
OMIT 0 1 1
REM <olex2.extras>
REM <HklSrc "%.\\PAU_RT_r1.hkl">
REM </olex2.extras>

WGHT    0.082300
SWAT99453.718750   55.1933
FVAR       0.83974
C28   1    1.110703    0.747876    0.020821    11.00000    0.14487    0.21400 =
         0.11556    0.01192    0.03285   -0.05065
AFIX  43
H28   2    1.159622    0.799662   -0.009121    11.00000   -1.20000
AFIX   0
C2    1    1.232380    0.640199    0.037053    11.00000    0.10273    0.21444 =
         0.16726    0.01312    0.04555   -0.05678
AFIX  43
H2    2    1.375259    0.622672    0.023012    11.00000   -1.20000
AFIX   0
C3    1    1.141260    0.552211    0.076148    11.00000    0.12991    0.15807 =
         0.13319   -0.01377    0.06156   -0.02222
AFIX  43
H3    2    1.217415    0.468937    0.084415    11.00000   -1.20000
AFIX   0
C4    1    0.954580    0.579588    0.102031    11.00000    0.11721    0.11391 =
         0.10201   -0.03696    0.04103   -0.04048
C5    1    0.831074    0.699574    0.085853    11.00000    0.09453    0.15669 =
         0.15321    0.00782    0.04413   -0.03205
AFIX  43
H5    2    0.693440    0.720328    0.101917    11.00000   -1.20000
AFIX   0
C6    1    0.916906    0.789433    0.044808    11.00000    0.15219    0.16232 =
         0.14018    0.01688    0.02703   -0.03899
AFIX  43
H6    2    0.843750    0.872681    0.034879    11.00000   -1.20000
AFIX   0
C7    1    0.852513    0.488144    0.145043    11.00000    0.10642    0.14529 =
         0.13485   -0.01625    0.05670   -0.01488
AFIX  23
H7A   2    0.785896    0.406999    0.126101    11.00000   -1.20000
H7B   2    0.976146    0.456037    0.171075    11.00000   -1.20000
AFIX   0
C8    1    0.575176    0.475097    0.212120    11.00000    0.08593    0.08800 =
         0.07188   -0.00434    0.02249    0.00265
C9    1    0.637486    0.340383    0.231969    11.00000    0.05558    0.11803 =
         0.09802    0.01981    0.02704    0.03333
AFIX  43
H9    2    0.763250    0.294206    0.218449    11.00000   -1.20000
AFIX   0
C10   1    0.505537    0.278089    0.272440    11.00000    0.10014    0.07238 =
         0.07977    0.00320    0.03351    0.02439
AFIX  43
H10   2    0.546529    0.189342    0.284932    11.00000   -1.20000
AFIX   0
C11   1    0.322808    0.339715    0.294194    11.00000    0.05715    0.07088 =
         0.05789   -0.00210    0.00396    0.00918
C12   1    0.272764    0.475472    0.274177    11.00000    0.08755    0.06920 =
         0.11752    0.01545    0.04843    0.01377
AFIX  43
H12   2    0.149229    0.523443    0.287903    11.00000   -1.20000
AFIX   0
C13   1    0.400246    0.537944    0.235390    11.00000    0.11378    0.07131 =
         0.11683    0.02771    0.05943    0.02027
AFIX  43
H13   2    0.363651    0.628639    0.224624    11.00000   -1.20000
AFIX   0
C14   1    0.117381    0.355521    0.383847    11.00000    0.04916    0.05864 =
         0.06116    0.00261   -0.00619    0.00924
AFIX  13
H14   2    0.034816    0.438321    0.369510    11.00000   -1.20000
AFIX   0
C15   1   -0.043694    0.266820    0.419095    11.00000    0.04942    0.06044 =
         0.07889   -0.00955    0.00284    0.00465
C16   1    0.297408    0.478021    0.462399    11.00000    0.05107    0.05890 =
         0.05874    0.00462    0.00751   -0.01370
C17   1    0.506368    0.502024    0.501813    11.00000    0.05367    0.04926 =
         0.09033   -0.00608   -0.00755   -0.00644
AFIX  23
H17A  2    0.641842    0.506158    0.480106    11.00000   -1.20000
H17B  2    0.490992    0.591446    0.520014    11.00000   -1.20000
AFIX   0
C18   1    0.542854    0.391648    0.546270    11.00000    0.05695    0.05264 =
         0.10554    0.00443   -0.01051   -0.01222
AFIX  23
H18A  2    0.568031    0.303313    0.528007    11.00000   -1.20000
H18B  2    0.681730    0.413712    0.569247    11.00000   -1.20000
AFIX   0
C19   1    0.346868    0.375378    0.583960    11.00000    0.07833    0.08388 =
         0.08005    0.00048    0.00036    0.00573
AFIX  23
H19A  2    0.319488    0.464182    0.601635    11.00000   -1.20000
H19B  2    0.208664    0.351283    0.561095    11.00000   -1.20000
AFIX   0
C20   1    0.385916    0.267585    0.628858    11.00000    0.08368    0.09537 =
         0.09566    0.01605    0.00021   -0.00483
AFIX  23
H20A  2    0.526845    0.289650    0.651037    11.00000   -1.20000
H20B  2    0.407147    0.177926    0.611286    11.00000   -1.20000
AFIX   0
C21   1    0.188593    0.256666    0.667837    11.00000    0.07256    0.11461 =
         0.10332    0.01749   -0.00295    0.00085
AFIX  23
H21A  2    0.204163    0.170181    0.688654    11.00000   -1.20000
H21B  2    0.043934    0.253064    0.645254    11.00000   -1.20000
AFIX   0
C22   1    0.178877    0.377053    0.709507    11.00000    0.08110    0.10831 =
         0.10634    0.01735    0.00289   -0.00228
AFIX  23
H22A  2    0.323260    0.379631    0.732226    11.00000   -1.20000
H22B  2    0.166417    0.463391    0.688513    11.00000   -1.20000
AFIX   0
C23   1   -0.016603    0.370588    0.748204    11.00000    0.07868    0.11445 =
         0.09590   -0.00414   -0.00025   -0.03893
AFIX  23
H23A  2   -0.161626    0.373128    0.725742    11.00000   -1.20000
H23B  2   -0.008962    0.282528    0.768062    11.00000   -1.20000
AFIX   0
C24   1   -0.014582    0.487032    0.790632    11.00000    0.10144    0.12035 =
         0.08759   -0.00227   -0.01285   -0.00515
AFIX  23
H24A  2    0.128913    0.482454    0.813647    11.00000   -1.20000
H24B  2   -0.016340    0.574860    0.770616    11.00000   -1.20000
AFIX   0
C25   1   -0.211511    0.486401    0.828771    11.00000    0.07799    0.14602 =
         0.09902   -0.00451   -0.01682   -0.00713
AFIX  23
H25A  2   -0.355292    0.489104    0.805815    11.00000   -1.20000
H25B  2   -0.207841    0.399587    0.849508    11.00000   -1.20000
AFIX   0
C26   1   -0.209954    0.602173    0.869086    11.00000    0.11713    0.14236 =
         0.12621   -0.00967    0.02147   -0.01573
AFIX  23
H26A  2   -0.209971    0.688997    0.848392    11.00000   -1.20000
H26B  2   -0.067769    0.598179    0.892624    11.00000   -1.20000
AFIX   0
C27   1   -0.413654    0.603374    0.907054    11.00000    0.14332    0.18325 =
         0.20069   -0.04279    0.07961   -0.00849
AFIX 137
H27A  2   -0.406899    0.522189    0.930513    11.00000   -1.50000
H27B  2   -0.555823    0.603472    0.884256    11.00000   -1.50000
H27C  2   -0.405614    0.685213    0.930135    11.00000   -1.50000
AFIX   0
C1    1    0.184543    0.268223    0.336047    11.00000    0.06595    0.05529 =
         0.06720   -0.00569    0.00170   -0.00792
AFIX  23
H1A   2    0.045278    0.232145    0.316710    11.00000   -1.20000
H1B   2    0.272381    0.189356    0.351061    11.00000   -1.20000
AFIX   0
O1    4    0.692421    0.546914    0.174222    11.00000    0.09992    0.12362 =
         0.11236    0.01900    0.04934    0.00807
O2    4   -0.249317    0.259716    0.408120    11.00000    0.04543    0.08049 =
         0.09775    0.01813   -0.00563    0.00162
O3    4    0.067812    0.192502    0.459437    11.00000    0.04015    0.07471 =
         0.12637    0.03564   -0.00488   -0.00956
AFIX 147
H3A   2   -0.024030    0.165244    0.481735    11.00000   -1.50000
AFIX   0
N4    3    0.315856    0.396409    0.418325    11.00000    0.04190    0.06550 =
         0.06485   -0.00469    0.00296    0.00457
AFIX  43
H4    2    0.449811    0.367388    0.410256    11.00000   -1.20000
AFIX   0
O5    4    0.106822    0.527439    0.472605    11.00000    0.05765    0.05190 =
         0.09662   -0.03184    0.00474   -0.00155
HKLF 4


REM  pau_rt_r1_a.res in P2(1)
REM R1 =  0.0964 for     955 Fo > 4sig(Fo)  and  0.4344 for all    5221 data
REM    302 parameters refined using    226 restraints

END

WGHT      0.0145      0.0000

REM Highest difference peak  0.162,  deepest hole -0.167,  1-sigma level  0.040
Q1    1  -0.0358  0.3605  0.5150  11.00000  0.05    0.16
Q2    1   0.6563  0.4998  0.4099  11.00000  0.05    0.16
Q3    1   0.1237  0.3935  0.5177  11.00000  0.05    0.16
Q4    1  -0.0286  0.3581  0.6476  11.00000  0.05    0.14
Q5    1   0.3923  0.2889  0.4622  11.00000  0.05    0.14
Q6    1   0.5327  0.2635  0.3520  11.00000  0.05    0.13
Q7    1  -0.3895  0.2912  0.4384  11.00000  0.05    0.13
;
_shelx_res_checksum                61749
_shelx_hkl_file
;
   0 -12   0   -1.14   31.73
   0 -12  -1   54.14   39.64
   0 -12   1    2.65   22.69
   0 -12   2    4.17   15.68
   0 -12  -2    7.71   17.94
   0 -12   3  -11.41   23.40
   0 -12   4   43.35   29.29
   0 -12   5  -50.98   39.44
   0 -12   6  -20.37   39.39
   0 -12   7  -18.01   34.66
   0 -12   8    6.12   38.28
   0 -12   9    5.11   26.19
   0 -11   0  -20.57   33.09
   0 -11   1   25.80   20.62
   0 -11  -1  -22.06   16.97
   0 -11   2   10.99   13.48
   0 -11  -2   18.99   16.65
   0 -11   3    9.77   15.19
   0 -11  -3   40.10   36.10
   0 -11   4   -1.08   24.66
   0 -11  -4  -20.28   21.13
   0 -11  -5   25.34   28.66
   0 -11   5   22.26   31.04
   0 -11  -6  -34.59   19.77
   0 -11   6    1.21   29.03
   0 -11   7   -7.80   21.75
   0 -11  -7   -5.97   21.52
   0 -11  -8   87.44   49.72
   0 -11   8   60.18   19.97
   0 -11   9   22.27   22.15
   0 -11  10  -49.66   38.69
   0 -11  11  -70.86   51.57
   0 -11  12   25.73   54.54
   0 -10   0   66.59   39.06
   0 -10  -1  -53.33   27.73
   0 -10   1   18.23   21.98
   0 -10  -2  -62.91   36.44
   0 -10   2   -8.93   21.14
   0 -10   3   19.72   22.47
   0 -10  -3   -6.84   27.05
   0 -10   4  -22.18   19.64
   0 -10  -4    6.69   17.63
   0 -10   5   36.41   18.65
   0 -10  -5   11.00   14.75
   0 -10  -6   11.74   18.81
   0 -10   6   26.57   17.38
   0 -10  -7  -13.37   23.86
   0 -10   7  113.38   46.89
   0 -10  -8  -58.44   32.44
   0 -10   8  -68.32   41.36
   0 -10   9   41.17   39.65
   0 -10  -9  -32.99   23.23
   0 -10  10   -0.54   22.35
   0 -10 -10   -6.56   13.23
   0 -10  11   27.68   33.07
   0 -10  12   72.20   35.82
   0 -10  13  104.33   72.99
   0 -10  14  -89.75   61.80
   0  -9   0   -0.64   11.69
   0  -9   0  -26.58   12.54
   0  -9  -1    9.56   22.51
   0  -9   1  -28.30   42.57
   0  -9  -1    4.83   20.92
   0  -9   1    2.43   22.40
   0  -9   2   30.90   26.92
   0  -9  -2  -14.15   18.06
   0  -9   2  -25.00   23.19
   0  -9  -2    0.55   18.75
   0  -9   3   16.70   23.52
   0  -9  -3   11.50   10.07
   0  -9   3   19.93   37.02
   0  -9  -3    8.85   14.32
   0  -9   4   22.66   29.83
   0  -9   4  -22.80   17.53
   0  -9  -4    3.59   10.98
   0  -9  -4   -7.40   18.31
   0  -9  -5   20.88   27.31
   0  -9  -5  -11.70   15.69
   0  -9   5   20.27   26.81
   0  -9   6   -8.64   22.13
   0  -9  -6   23.72   17.91
   0  -9  -6   12.16   23.98
   0  -9  -7  -19.88   28.69
   0  -9   7  -30.20   20.25
   0  -9  -7   45.24   32.80
   0  -9  -8    7.85   17.68
   0  -9  -8  -21.27   29.62
   0  -9   8   -5.27   20.33
   0  -9   9  -10.40   18.08
   0  -9  -9   16.20   20.63
   0  -9  -9   44.53   38.97
   0  -9 -10   11.17   19.70
   0  -9 -10  -10.85   15.54
   0  -9  10   24.76   36.84
   0  -9 -11   59.06   26.39
   0  -9  11    0.90   23.93
   0  -9 -11  -22.35   55.47
   0  -9  12   42.74   47.72
   0  -9 -12    9.07   21.93
   0  -9  13   60.78   46.02
   0  -9 -13  -46.98   48.59
   0  -9 -14   21.49   33.24
   0  -9  14   19.37   48.68
   0  -9 -15    8.25   24.70
   0  -9  15   23.80   53.97
   0  -9 -16    8.07   18.46
   0  -9  16   85.25   76.55
   0  -9 -17   -5.62   18.56
   0  -9 -18  -14.65   24.83
   0  -8   0  144.59   38.45
   0  -8   0  112.00   33.31
   0  -8  -1   39.40   20.57
   0  -8   1   61.17   29.07
   0  -8   1   93.79   36.53
   0  -8  -1   88.90   17.19
   0  -8  -1  100.00   33.91
   0  -8  -2   42.21   27.61
   0  -8   2   39.13   23.34
   0  -8   2   -2.57   34.16
   0  -8  -2   44.47   27.54
   0  -8  -2   35.22   22.34
   0  -8  -3   -8.68   14.31
   0  -8   3   42.26   37.02
   0  -8   3   -7.01   17.18
   0  -8  -3   39.10   21.57
   0  -8  -3   -0.90   16.77
   0  -8  -4   10.91   15.35
   0  -8   4   24.37   22.82
   0  -8  -4    3.12   10.58
   0  -8   4    6.49   42.70
   0  -8  -5   54.99   30.48
   0  -8  -5  -10.23   18.03
   0  -8   5   25.50   22.86
   0  -8   5  -20.29   41.10
   0  -8   6   -1.90   11.71
   0  -8  -6   -6.42   21.49
   0  -8  -6   26.06   19.51
   0  -8   7   13.52   28.08
   0  -8  -7  -10.97   37.72
   0  -8  -7    0.00   17.39
   0  -8  -8    9.34   14.99
   0  -8  -8  -16.18   15.44
   0  -8   8   35.51   32.39
   0  -8  -9   27.14   46.06
   0  -8   9   12.44   28.05
   0  -8  -9   15.83   21.55
   0  -8 -10   61.02   43.61
   0  -8 -10   28.30   23.44
   0  -8  10   65.04   56.02
   0  -8  11   46.72   28.48
   0  -8 -11   43.65   30.83
   0  -8 -11   -8.49   20.53
   0  -8 -12   -4.02   19.80
   0  -8  12   49.72   44.11
   0  -8 -12   -8.86   22.49
   0  -8  13  -13.06   27.42
   0  -8 -13   71.51   56.27
   0  -8  14   14.29   43.03
   0  -8 -14   28.10   39.85
   0  -8  15  -81.10   63.81
   0  -8 -15  -16.02   27.23
   0  -8  16   17.31   28.77
   0  -8 -16   15.49   36.86
   0  -8 -17   -6.96   30.94
   0  -8  17  -95.68   62.92
   0  -8 -18   16.29   31.36
   0  -8 -19   35.47   32.83
   0  -8 -20   12.26   29.24
   0  -8 -21    1.69   33.78
   0  -8 -22    7.01   15.99
   0  -8 -23  -14.33   27.14
   0  -8 -24   20.35   27.50
   0  -8 -25    9.72   32.18
   0  -7   0    5.17    9.69
   0  -7   0   23.43   18.51
   0  -7   0   24.27   21.50
   0  -7  -1   -1.47    8.56
   0  -7  -1    9.96   16.72
   0  -7   1   23.73   24.77
   0  -7   1    8.61   10.46
   0  -7  -1   18.14    9.44
   0  -7   1   34.27   22.88
   0  -7  -2   28.82   16.43
   0  -7  -2    2.00   14.47
   0  -7   2   43.70   29.08
   0  -7  -2   29.05   22.61
   0  -7   2    7.77   18.25
   0  -7   2   91.23   35.79
   0  -7  -3    6.78   10.43
   0  -7  -3   26.73   18.93
   0  -7   3   15.98   17.69
   0  -7   3   47.72   37.54
   0  -7  -3   40.97   22.68
   0  -7  -4  -10.40   17.55
   0  -7   4   13.92   10.57
   0  -7   4   63.90   51.92
   0  -7  -4   16.16   10.63
   0  -7  -4   24.20   25.13
   0  -7   5  -34.02   25.82
   0  -7  -5   19.21   11.63
   0  -7   5   37.14   32.06
   0  -7  -5   -1.67   17.96
   0  -7   6   21.77   17.26
   0  -7  -6   21.30   22.86
   0  -7  -6   -6.07   16.59
   0  -7  -7   13.35   16.50
   0  -7   7   14.89   18.37
   0  -7  -7   29.15   28.84
   0  -7   8   -0.77   18.01
   0  -7  -8   -5.70   23.97
   0  -7  -8   33.29   11.03
   0  -7   9   79.56   36.70
   0  -7  -9  137.72   49.91
   0  -7  -9   26.39   10.85
   0  -7 -10   12.64   10.70
   0  -7  10   44.48   27.27
   0  -7 -10   18.83   21.67
   0  -7 -11   70.71   38.82
   0  -7  11   81.84   48.37
   0  -7 -11   24.29   12.22
   0  -7 -12   39.35   23.38
   0  -7  12   21.95   33.40
   0  -7 -12   45.38   29.77
   0  -7 -13   35.42   20.69
   0  -7  13  139.11   72.95
   0  -7 -13   91.20   46.59
   0  -7 -14   36.85   31.82
   0  -7  14   74.25   62.98
   0  -7  15   -0.09   39.24
   0  -7 -15   21.38   23.68
   0  -7  16  -39.88   24.25
   0  -7 -16   20.57   17.40
   0  -7 -17   25.04   24.76
   0  -7  17   66.74   55.39
   0  -7 -18   31.06   25.89
   0  -7 -19   25.37   36.04
   0  -7 -20    5.47   18.42
   0  -7 -21   -7.62   13.68
   0  -7 -22  -17.17   24.48
   0  -7 -23  -20.76   31.23
   0  -7 -24    6.67   16.11
   0  -7 -25    6.53   18.45
   0  -7 -26   24.81   31.12
   0  -6   0   93.11   20.70
   0  -6   0   69.04   24.97
   0  -6   0   37.77   17.76
   0  -6  -1   80.91   27.27
   0  -6  -1   69.99   20.79
   0  -6   1  155.52   27.44
   0  -6   1   49.32   21.06
   0  -6  -1   82.75   28.60
   0  -6   1  101.35   36.23
   0  -6  -2   67.94   23.35
   0  -6  -2   45.71   19.09
   0  -6   2  122.66   27.53
   0  -6   2   23.82   12.03
   0  -6  -2   60.88   22.50
   0  -6   2   91.34   34.14
   0  -6  -3  224.28   47.25
   0  -6   3  161.33   36.58
   0  -6   3  319.62   72.62
   0  -6  -3  190.62   35.17
   0  -6  -3  148.05   33.73
   0  -6   4  238.22   47.79
   0  -6  -4  261.62   43.64
   0  -6  -4  232.95   43.87
   0  -6   4  400.64   87.75
   0  -6  -4  379.86   67.34
   0  -6   5   51.74   37.99
   0  -6   5   25.82   18.72
   0  -6  -5    3.79    9.99
   0  -6  -5   25.37   12.31
   0  -6  -5   49.04   28.46
   0  -6  -6   83.78   30.06
   0  -6   6   33.66   21.61
   0  -6  -6   95.81   41.28
   0  -6  -7   18.74   24.11
   0  -6   7   40.04   24.77
   0  -6  -7   45.87   20.29
   0  -6   8   39.40   28.96
   0  -6  -8   13.64   22.97
   0  -6  -8   36.50   18.27
   0  -6  -9   27.20   18.10
   0  -6  -9   74.94   37.15
   0  -6   9   53.10   22.17
   0  -6 -10    5.76   10.16
   0  -6 -10   14.04   10.75
   0  -6  10    0.89   20.73
   0  -6 -11  -10.98   16.60
   0  -6  11   14.37   13.94
   0  -6 -11   35.20   22.46
   0  -6 -12   81.80   32.57
   0  -6 -12   54.75   20.91
   0  -6  12  180.24   59.88
   0  -6  12   32.35    7.42
   0  -6  13   55.79   11.81
   0  -6 -13   51.81   22.07
   0  -6  13  177.99   60.44
   0  -6 -13  105.00   39.92
   0  -6  14   40.73   35.87
   0  -6  14   18.67    7.91
   0  -6 -14   17.06   24.90
   0  -6 -15    7.62   17.35
   0  -6  15    5.51    6.64
   0  -6  16   34.91   31.50
   0  -6  16    0.05    8.22
   0  -6 -16    1.84   14.14
   0  -6 -17   26.45   22.49
   0  -6  17   66.30   40.08
   0  -6 -18   11.95   14.24
   0  -6 -19   21.56   18.33
   0  -6 -20   -1.25   11.76
   0  -6 -21   -3.09   20.13
   0  -6 -22   41.30   25.04
   0  -6 -23   -2.25   25.95
   0  -6 -24   15.68   23.97
   0  -6 -25  -40.75   24.15
   0  -6 -26   19.04   23.40
   0  -6 -27  -32.28   24.38
   0  -5   0  -14.84   15.57
   0  -5   0    1.47    6.00
   0  -5   0   12.72   21.72
   0  -5  -1  193.99   32.73
   0  -5   1  334.91   29.79
   0  -5   1  229.74   47.54
   0  -5  -1  166.94   37.07
   0  -5  -1  219.10   30.64
   0  -5   1  194.38   33.87
   0  -5   2   46.29   16.63
   0  -5  -2   66.64   18.34
   0  -5   2   67.63   29.26
   0  -5  -2   63.51   14.86
   0  -5   2  120.46   17.14
   0  -5  -2   71.63   25.51
   0  -5   3   37.05   21.69
   0  -5  -3   25.98   11.13
   0  -5  -3   38.00   25.31
   0  -5   3   31.10   10.85
   0  -5  -3   20.45   14.04
   0  -5  -4    1.47    6.51
   0  -5  -4    4.10    8.09
   0  -5  -4   18.22   17.69
   0  -5   4   29.72   15.50
   0  -5   4   36.23   12.73
   0  -5  -5  128.87   34.67
   0  -5   5  117.92   34.33
   0  -5   5  154.89   51.38
   0  -5  -5  138.91   26.69
   0  -5  -5  116.13   26.83
   0  -5  -6  321.00   59.64
   0  -5   6  243.51   44.03
   0  -5  -6  243.07   40.10
   0  -5  -6  255.59   39.63
   0  -5   7   45.25   16.26
   0  -5  -7   25.11    8.15
   0  -5  -7   61.98   23.42
   0  -5  -8   96.82   31.49
   0  -5  -8   54.17   19.36
   0  -5   8  108.07   29.84
   0  -5   9   53.36   10.02
   0  -5   9   77.85   28.96
   0  -5  -9   32.59   20.10
   0  -5  -9   39.21   17.77
   0  -5 -10   43.69   14.36
   0  -5  10   56.74   20.38
   0  -5  10   43.55   10.11
   0  -5 -10   47.99   23.62
   0  -5 -11   42.65   22.08
   0  -5  11   28.64    7.69
   0  -5 -11   45.47   21.06
   0  -5  11   34.36   18.27
   0  -5 -12   31.36   26.77
   0  -5  12    5.62    7.33
   0  -5 -12    9.73   15.84
   0  -5  12   11.39   10.74
   0  -5  13   -5.44    7.03
   0  -5  13   25.54   26.43
   0  -5 -13   -7.84   17.34
   0  -5  14  152.97   43.95
   0  -5  14   83.11   21.07
   0  -5 -14   94.56   35.04
   0  -5  15   55.14   16.92
   0  -5  15   86.11   41.06
   0  -5  16   16.14   14.13
   0  -5  16  103.24   40.37
   0  -5  17   15.73    7.11
   0  -5  17    6.55   14.50
   0  -5  18   -0.19   14.05
   0  -5  19  -11.13    9.25
   0  -5  20   -4.50   14.23
   0  -5  21    9.36   13.11
   0  -4   0 1057.57   72.80
   0  -4   0 1130.64   86.28
   0  -4   0 1418.82   52.40
   0  -4   1  180.80   28.94
   0  -4   1  188.48   36.71
   0  -4  -1  276.45   28.41
   0  -4  -1  221.87   34.36
   0  -4   1  228.33   19.04
   0  -4  -1  270.12   44.37
   0  -4   2  124.99   11.98
   0  -4  -2   86.50   24.01
   0  -4  -2  111.06   23.25
   0  -4   2  120.61   35.31
   0  -4   2   96.01   26.23
   0  -4  -2  107.53   20.01
   0  -4   3  123.64   36.82
   0  -4   3  125.00   26.20
   0  -4  -3  157.65   32.30
   0  -4  -3  134.63   24.78
   0  -4  -3  101.75   21.81
   0  -4   4   49.95   17.02
   0  -4   4   57.28   25.29
   0  -4  -4   54.09   16.18
   0  -4  -4   74.48   21.99
   0  -4  -4   67.21   22.23
   0  -4  -5   10.29   11.67
   0  -4   5   48.15   30.26
   0  -4  -5   31.01   17.73
   0  -4   5   -7.08   14.64
   0  -4  -5   12.98   10.08
   0  -4  -6  558.28   63.33
   0  -4  -6  537.43   56.87
   0  -4   6  652.03   59.72
   0  -4  -6  604.83   55.37
   0  -4  -7  325.84   43.68
   0  -4   7  412.23   51.41
   0  -4  -7  324.29   41.90
   0  -4   7  393.14   22.41
   0  -4  -7  335.20   50.70
   0  -4  -8   31.78   14.41
   0  -4   8   48.17   17.96
   0  -4   8   34.69    7.98
   0  -4  -8   19.37   15.01
   0  -4   9   13.86   10.48
   0  -4  -9   27.11   17.14
   0  -4   9   22.58    6.62
   0  -4  -9   55.04   21.29
   0  -4  10   11.32    6.43
   0  -4 -10    7.83    7.64
   0  -4  10    3.74   10.20
   0  -4  11   26.44   19.42
   0  -4  11   12.82    8.56
   0  -4 -11   21.28   10.64
   0  -4  12  104.52   27.16
   0  -4 -12   47.01   22.14
   0  -4  12   49.23   16.69
   0  -4  13  -10.11   16.87
   0  -4  13   15.53    9.28
   0  -4  14   16.50    7.55
   0  -4  14    1.45   12.60
   0  -4  15   82.17   23.81
   0  -4  15  109.76   32.76
   0  -4  16   71.24   31.89
   0  -4  16   60.73   27.07
   0  -4  17   28.40   17.24
   0  -4  18  -11.41   23.37
   0  -4  19   17.07   20.22
   0  -4  20   36.63   25.09
   0  -4  21   15.58   23.57
   0  -4  22  -25.16   32.39
   0  -4  23   -4.93   28.46
   0  -4  24  -33.94   34.30
   0  -4  25  -20.89   20.07
   0  -4  26   22.36   40.74
   0  -3   0   21.93    6.80
   0  -3   0    4.49    8.43
   0  -3   0    8.56    9.62
   0  -3   1  512.51   53.32
   0  -3  -1  534.80   30.67
   0  -3  -1  503.80   41.65
   0  -3   1  487.15   40.58
   0  -3   1  548.95   22.38
   0  -3  -1  518.56   50.85
   0  -3  -2  189.49   32.76
   0  -3  -2  183.05   21.94
   0  -3  -2  143.95   23.17
   0  -3   2  175.20   38.02
   0  -3   2  168.40   25.64
   0  -3   3   92.45   25.11
   0  -3  -3  119.56   25.25
   0  -3   3  114.95   21.01
   0  -3  -3  100.56   17.84
   0  -3  -3  114.70   20.80
   0  -3  -4  622.34   58.58
   0  -3  -4  757.47   52.86
   0  -3  -4  649.11   48.47
   0  -3   4  666.92   72.34
   0  -3   4  622.40   48.77
   0  -3  -5  798.26   55.04
   0  -3   5  893.86   57.56
   0  -3  -5  782.46   63.51
   0  -3  -5  961.99   63.32
   0  -3   6 1274.65   71.51
   0  -3  -6 1155.92   69.27
   0  -3  -6 1232.68   76.79
   0  -3   6 1310.32   45.72
   0  -3  -7  308.58   34.94
   0  -3   7  350.88   27.35
   0  -3   7  308.68   37.51
   0  -3  -7  305.49   42.27
   0  -3  -8  214.50   36.28
   0  -3  -8  260.17   35.51
   0  -3   8  269.09   27.05
   0  -3   8  290.13   35.68
   0  -3   9  691.15   49.21
   0  -3  -9  607.24   54.72
   0  -3   9  700.79   57.03
   0  -3  10  174.09   27.10
   0  -3 -10  149.83   27.04
   0  -3  10  187.83   30.23
   0  -3  11   62.31   17.87
   0  -3  11   46.41   15.66
   0  -3  12    4.91    7.65
   0  -3  12   -2.47    9.88
   0  -3  13  118.54   26.09
   0  -3  13   92.06   26.46
   0  -3  14   44.23   18.84
   0  -3  14   20.34   15.89
   0  -3  15    1.84    5.76
   0  -3  15    6.92   14.89
   0  -3  16   -6.65   12.25
   0  -3  17   10.54   10.14
   0  -3  18   29.65   17.25
   0  -3  19    2.01   14.26
   0  -3  20   20.93   21.54
   0  -3  21   -6.18   28.54
   0  -3  22   12.86   14.76
   0  -3  23   -7.57   23.86
   0  -3  24   10.58   29.55
   0  -3  25   13.07   34.32
   0  -3  26   30.13   24.84
   0  -3  27  -84.47   82.93
   0  -3  28   96.62   97.44
   0  -3  29   92.39   65.04
   0  -2   0 1073.64   59.22
   0  -2   0 1118.08   47.64
   0  -2   0 1034.36   30.86
   0  -2   1 3695.52  120.44
   0  -2  -1 3725.35  106.57
   0  -2  -1 3705.45   88.82
   0  -2   1 3390.81   84.52
   0  -2  -1 3854.77   71.02
   0  -2   2 1345.15   53.47
   0  -2  -2 1345.96   55.02
   0  -2  -2 1368.58   64.96
   0  -2   2 1369.57   79.65
   0  -2  -2 1431.78   50.96
   0  -2   3 8901.21  221.00
   0  -2  -3 8081.56  158.13
   0  -2  -3 8179.71  139.06
   0  -2  -3 8843.50  141.38
   0  -2   3 8230.26  137.76
   0  -2  -4  799.52   43.73
   0  -2  -4  820.59   45.67
   0  -2  -5  990.47   65.24
   0  -2  -5  993.71   50.30
   0  -2   5 1361.95   52.33
   0  -2   6  643.53   38.24
   0  -2  -6  574.99   51.89
   0  -2  -6  550.93   38.49
   0  -2  -7  861.06   51.88
   0  -2   7  877.48   50.99
   0  -2   7  717.55   43.60
   0  -2  -7  758.71   57.74
   0  -2  -8   18.76   11.03
   0  -2   8   14.66    5.71
   0  -2   8   -6.59    8.68
   0  -2  -8   -5.16   12.56
   0  -2   9  190.95   23.26
   0  -2   9  205.70   29.54
   0  -2  -9  193.36   36.56
   0  -2  10   26.56   12.71
   0  -2  10   51.18   12.64
   0  -2  11  153.49   28.53
   0  -2  11  143.52   20.27
   0  -2  12   14.84    7.18
   0  -2  12   30.70   10.71
   0  -2  13  108.12   31.54
   0  -2  13   61.92   12.86
   0  -2  14  106.19   31.56
   0  -2  15   -2.88    8.16
   0  -2  16  -14.19   13.72
   0  -2  17   -2.33    9.62
   0  -2  18  -11.76   21.75
   0  -2  19  -10.61   30.19
   0  -2  20   66.48   35.87
   0  -2  21   30.28   18.18
   0  -2  22   -5.03   16.12
   0  -2  23    7.66   32.34
   0  -2  24   34.75   39.21
   0  -2  25   38.00   42.87
   0  -2  26  -92.45   54.99
   0  -2  27   19.66   42.32
   0  -2  28   -1.51   68.42
   0  -2  29   18.69   53.48
   0  -2  30   34.64   73.01
   0  -2  31  -16.26   81.61
   0  -2  32  132.04  124.65
   0  -1  -1   23.80    7.72
   0  -1  -1  966.67   28.36
   0  -1  -2  -33.22   11.20
   0  -1  -2 1108.09   38.23
   0  -1  -3   40.16   10.14
   0  -1  -3   63.59   11.29
   0  -1   3   21.54   10.24
   0  -1  -4 1364.54   62.57
   0  -1  -4 1401.86   45.14
   0  -1   4 1539.65   56.45
   0  -1   5  325.38   28.18
   0  -1  -5  238.74   29.84
   0  -1  -5  274.96   22.01
   0  -1  -6  686.76   34.85
   0  -1  -6  520.80   44.69
   0  -1   6  645.27   41.36
   0  -1  -7  406.97   40.99
   0  -1   7  412.34   39.24
   0  -1   8   81.34   22.36
   0  -1  -8   62.69   20.08
   0  -1  -9  222.27   35.08
   0  -1   9  249.67   34.21
   0  -1 -10  106.15   27.51
   0  -1  10  138.74   27.73
   0  -1  11   25.04   16.65
   0  -1  12  176.77   34.72
   0  -1  13   51.56   20.68
   0  -1  14  151.82   40.32
   0  -1  15  110.82   36.93
   0  -1  16    5.24   15.44
   0  -1  17   51.35   29.56
   0  -1  18   10.84   12.17
   0  -1  19  -12.74   28.26
   0  -1  20   -5.28   23.68
   0  -1  21   67.42   49.87
   0  -1  22   24.53   28.89
   0  -1  23   42.68   50.09
   0  -1  24  -26.56   47.76
   0  -1  25   18.97   46.80
   0  -1  26  -13.78   34.35
   0  -1  27  -22.14   25.38
   0  -1  28   36.81   37.29
   0  -1  29  -56.70   43.16
   0  -1  30  -37.59   37.64
   0  -1  31  -12.54  109.36
   0   0  -3  599.70   31.45
   0   0   3   11.13    5.17
   0   0  -4  138.85   17.64
   0   0   4  209.61   24.35
   0   0  -5   -3.98    8.75
   0   0   5    4.82    8.07
   0   0   6  932.48   53.67
   0   0  -6  897.83   55.89
   0   0  -7   58.82   14.85
   0   0   7   61.53   14.62
   0   0  -8   52.56   18.80
   0   0   8   55.96   15.63
   0   0  -9   11.78   14.01
   0   0   9   33.17   14.41
   0   0  10   62.13   24.44
   0   0 -10   16.69    7.94
   0   0 -11   14.66   11.24
   0   0  11   33.27   20.43
   0   0  12  -21.30   16.51
   0   0  13   16.12   19.40
   0   0  14   24.40   22.91
   0   0  15   11.56   16.19
   0   0  16  340.36   62.73
   0   0  17   32.48   26.96
   0   0  18   18.66   17.50
   0   0  19   12.57   10.46
   0   0  20   71.00   45.47
   0   0  21    1.83   16.10
   0   0  22   25.71   34.30
   0   0  23  -18.61   29.81
   0   0  24  105.43   59.70
   0   0  25   -6.47   18.18
   0   0  26   35.58   56.46
   0   0  27   12.94   48.99
   0   0  28   92.98   64.65
   0   0  29  -57.02   51.44
   0   0  30  -41.88   58.49
   0   0  31    7.95   51.42
   0   1   1    6.27    3.48
   0   1   2 1181.36   37.70
   0   1  -2 1101.22   61.29
   0   1  -3   53.80   10.34
   0   1   3   75.01   16.19
   0   1   3   54.31   10.00
   0   1   4 1300.68   54.61
   0   1   4 1431.97   43.92
   0   1  -4 1420.76   54.77
   0   1   5  236.95   26.93
   0   1  -5  259.27   26.91
   0   1   5  258.85   19.48
   0   1   6  632.48   31.02
   0   1  -6  621.92   44.70
   0   1   6  566.31   44.97
   0   1   7  436.58   46.05
   0   1  -7  433.67   40.65
   0   1  -8   60.76   19.30
   0   1   8   63.63   19.42
   0   1   9  245.16   38.25
   0   1  -9  230.78   37.08
   0   1  10  114.94   30.12
   0   1 -10  105.42   25.84
   0   1  11   34.50   18.31
   0   1 -11   46.91   19.44
   0   1  12  189.72   39.10
   0   1 -12  118.77   32.96
   0   1  13   64.34   24.75
   0   1  14  104.05   33.40
   0   1  15   64.29   28.59
   0   1  16    9.65   17.83
   0   1  17   35.73   26.21
   0   1  18    9.46    9.38
   0   1  19   11.98   12.95
   0   1  20   26.05   31.92
   0   1  21   45.01   29.10
   0   1  22   12.70   29.46
   0   1  23  -34.30   38.88
   0   1  24  -18.35   38.19
   0   1  25   25.48   20.89
   0   1  26  -54.75   39.29
   0   1  27  -24.54   19.75
   0   1  28  -48.01   22.19
   0   1  29   26.65   55.03
   0   1  30   28.48   55.31
   0   2   0 1106.71   35.05
   0   2   0  989.14   51.52
   0   2  -1 3708.99  118.58
   0   2   1 3768.34   71.48
   0   2   1 3786.48   96.56
   0   2  -2 1367.72   80.58
   0   2   2 1342.34   48.75
   0   2   3 8386.95  138.60
   0   2  -3 8360.74  222.53
   0   2   4  696.10   46.12
   0   2  -4  872.67   77.16
   0   2   5  980.50   60.35
   0   2  -5  994.34   51.88
   0   2  -5 1106.15   93.47
   0   2   6  561.49   48.53
   0   2  -6  703.51   80.29
   0   2  -6  632.05   45.89
   0   2  -7  826.00   57.59
   0   2   7  787.60   60.96
   0   2   8   24.64   18.11
   0   2  -8   17.77   10.76
   0   2  -9  212.42   33.99
   0   2   9  212.12   36.08
   0   2 -10   46.99   20.70
   0   2  10   28.02   17.74
   0   2 -11  170.62   37.13
   0   2  11  125.11   32.89
   0   2 -12   -4.19   15.91
   0   2  12   27.55   16.63
   0   2 -13   41.38   21.73
   0   2  13   58.79   22.75
   0   2  14   75.13   30.23
   0   2  15    0.77   12.82
   0   2  16   15.60   16.77
   0   2  17    7.70   10.53
   0   2  18  -14.62   22.14
   0   2  19   34.30   28.57
   0   2  20   22.73   23.38
   0   2  21   17.11   29.47
   0   2  22   15.84   12.84
   0   2  23  -28.03   35.15
   0   2  24  -52.91   40.60
   0   2  25  -14.63   29.78
   0   2  26   75.81   43.78
   0   2  27  -21.06   43.72
   0   2  28   37.66   26.11
   0   2  29  -13.17   26.13
   0   3   0    8.63    5.89
   0   3   0   33.61   15.75
   0   3   1  510.04   42.09
   0   3  -1  488.52   46.77
   0   3   1  510.56   32.47
   0   3   2  175.03   25.89
   0   3  -2  179.56   32.48
   0   3   2  175.01   20.38
   0   3   3  105.31   17.46
   0   3  -3  123.47   32.10
   0   3   4  600.82   45.52
   0   3  -4  657.47   75.62
   0   3   5  898.27   58.66
   0   3  -5  917.29   92.50
   0   3   6 1181.77   72.29
   0   3  -6 1310.23  115.38
   0   3  -7  368.51   64.90
   0   3   7  337.45   42.29
   0   3  -8  233.20   55.95
   0   3   8  214.45   37.08
   0   3  -9  583.85   59.54
   0   3  -9  737.86  102.25
   0   3   9  598.61   59.89
   0   3 -10  168.94   53.90
   0   3 -10  134.60   30.37
   0   3  10  158.25   33.22
   0   3 -11   50.14   20.11
   0   3  11   30.46   16.49
   0   3 -12   20.02   15.86
   0   3  12   -1.40    7.86
   0   3  13   61.96   19.70
   0   3 -13  106.42   29.92
   0   3 -14   34.83   14.92
   0   3  14   52.36   23.59
   0   3  15    6.81    9.42
   0   3  16   15.03   18.28
   0   3  17    0.61   11.24
   0   3  18   15.93   17.90
   0   3  19    8.80   17.16
   0   3  20   48.49   29.04
   0   3  21  -14.16   20.84
   0   3  22   48.17   29.23
   0   3  23    5.90   22.12
   0   3  24  -13.52   27.15
   0   3  25   -5.51   29.95
   0   3  26    0.35   19.10
   0   3  27   38.57   39.17
   0   3  28  -87.07   58.10
   0   4   0 1298.79   61.39
   0   4   0 1126.08   72.84
   0   4  -1  173.57   32.24
   0   4   1  222.15   33.51
   0   4   1  235.50   28.07
   0   4  -2   87.25   26.13
   0   4   2   98.49   18.74
   0   4   2  115.16   24.45
   0   4  -3  164.25   41.56
   0   4   3  120.94   21.37
   0   4   4   49.84   15.76
   0   4  -4   53.22   22.20
   0   4   5   13.22    9.47
   0   4  -5   20.15   26.78
   0   4  -6  602.10   82.33
   0   4   6  582.21   55.62
   0   4   7  343.05   43.08
   0   4  -7  385.69   67.88
   0   4  -8   32.33   22.63
   0   4   8   30.36   14.55
   0   4   9   39.93   20.43
   0   4  -9   57.47   41.04
   0   4  10   10.89   12.64
   0   4  11   -3.86    9.01
   0   4  12   18.49    8.16
   0   4  13   19.14   15.35
   0   4  14    8.40   11.52
   0   4  15   58.62   28.35
   0   4  16   34.70   21.26
   0   4  17   40.08   22.58
   0   4  18   -7.47   13.14
   0   4  19   16.83   22.79
   0   4  20   -0.11   20.04
   0   4  21   -4.71   15.40
   0   4  22   48.49   42.82
   0   4  23  -81.41   45.96
   0   4  24  -37.71   25.32
   0   4  25  -32.87   25.15
   0   4  26   57.09   42.41
   0   4  27    2.48   27.30
   0   4  28   11.49   20.39
   0   5   0    5.89    8.95
   0   5   0    1.51    5.70
   0   5   1  217.77   36.71
   0   5  -1  185.01   33.21
   0   5   1  212.48   30.31
   0   5   2   71.65   18.85
   0   5  -2   63.56   21.85
   0   5   2   79.85   24.18
   0   5   3   10.93   10.10
   0   5  -3   -9.11   18.65
   0   5  -4   -8.10   17.35
   0   5   4   11.11   11.21
   0   5  -5  145.97   41.49
   0   5   5  116.30   25.30
   0   5   6  250.52   38.06
   0   5  -6  270.19   54.40
   0   5   7   26.95   12.54
   0   5  -7    4.87   27.22
   0   5   8   89.02   23.61
   0   5  -8  100.92   41.27
   0   5   9   27.07   12.95
   0   5  -9   20.57   12.50
   0   5  10   26.84   13.88
   0   5  11   23.02   14.72
   0   5  12    3.41    7.69
   0   5  13  -14.80   20.75
   0   5  14   83.48   29.42
   0   5  15   77.96   32.80
   0   5  16    9.81   19.48
   0   5  17  -32.86   20.82
   0   5  18   -4.40   15.71
   0   5  19  -14.96   22.82
   0   5  20    7.89   24.23
   0   5  21    6.82   11.88
   0   5  22  -22.84   36.95
   0   5  23  -35.28   30.13
   0   5  24   12.34   25.04
   0   5  25  -10.72   16.13
   0   5  26   25.21   20.75
   0   5  27   52.40   50.17
   0   6   0   64.81   20.09
   0   6  -1   71.99   22.88
   0   6   1   88.03   21.69
   0   6   1   91.48   27.70
   0   6   2   77.22   26.54
   0   6   2   46.00   17.34
   0   6  -2   67.05   24.11
   0   6   3  164.79   32.83
   0   6  -3  180.82   36.62
   0   6   4  288.00   44.18
   0   6  -4  280.26   47.60
   0   6   5   18.77   14.22
   0   6  -5   52.81   27.64
   0   6   6   76.21   23.50
   0   6  -6   68.55   30.87
   0   6  -7   17.01   21.44
   0   6   7   44.80   19.11
   0   6  -8   22.48   18.72
   0   6   8   20.60   17.55
   0   6   9   21.04   16.73
   0   6  10   -1.57   12.74
   0   6  11   34.95   21.75
   0   6  12   85.78   29.81
   0   6  13   74.46   28.40
   0   6  14   35.92   22.34
   0   6  15   19.44   19.85
   0   6  16   -0.76   21.97
   0   6  17   19.18   13.26
   0   6  18    5.21   19.58
   0   6  19   19.89   31.78
   0   6  20   23.63   28.44
   0   6  21   -9.40   22.65
   0   6  22    0.16   14.03
   0   6  23  -38.70   34.88
   0   6  24   67.46   38.12
   0   6  25    8.48   17.16
   0   7   0    6.62   12.93
   0   7  -1    9.92    8.71
   0   7   1  -24.06   17.39
   0   7   2   25.61   19.34
   0   7  -2   17.45   15.67
   0   7  -3   30.21   17.14
   0   7   3   37.59   23.02
   0   7   4   33.39   17.28
   0   7  -4   17.63   15.96
   0   7   5    5.56   12.90
   0   7  -5   -2.61   13.98
   0   7  -6    4.02   10.75
   0   7   6   21.69   16.09
   0   7   7   25.09   11.76
   0   7  -7   14.19   16.69
   0   7   8    2.80   10.56
   0   7   9   78.10   32.70
   0   7  10   24.13   14.49
   0   7  11   68.16   32.00
   0   7  12   36.05   19.19
   0   7  13   13.09   14.51
   0   7  14   58.60   33.55
   0   7  15   23.29   23.71
   0   7  16   -9.93   16.34
   0   7  17  -47.67   33.94
   0   7  18   -4.64   25.53
   0   7  19   72.66   33.93
   0   7  20   18.02   31.77
   0   7  21   -0.08   22.92
   0   7  22   47.16   37.35
   0   7  23   43.33   47.63
   0   7  24   93.12   60.08
   0   8   0  177.57   45.17
   0   8   1   99.30   31.42
   0   8  -1   84.35   28.43
   0   8   4   33.25   19.59
   0   8   5    5.12   16.31
   0   8   6    0.49   11.35
   0   8   7   -8.83   15.96
   0   8   8    7.00   13.02
   0   8   9   16.46   24.47
   0   8  10   24.44   22.77
   0   8  11   24.38   18.41
   0   8  12   11.84   15.47
   0   8  13   36.70   26.14
   0   8  14    4.54   15.39
   0   8  15  -24.57   30.84
   0   8  16   24.05   29.30
   0   8  17   -4.79   19.47
   0   8  18   19.57   19.26
   0   8  19  -42.94   30.82
   0   8  20   23.00   25.32
   0   8  21    1.72   17.36
   0   8  22   21.79   38.07
   0   8  23   68.89   46.75
   0   9   5    2.82   14.95
   0   9   6   -3.04   24.67
   0   9   7   14.80   10.83
   0   9   8  -10.94   15.91
   0   9   9    0.26   20.48
   0   9  10    2.75   11.36
   0   9  11   -7.78   25.67
   0   9  12   -9.25   27.42
   0   9  13    4.90   26.30
   0   9  14   -2.80   22.26
   0   9  15   27.47   24.14
   0   9  16    5.01   18.63
   0   9  17  -47.84   43.91
   0   9  18   30.40   19.21
   0   9  19   24.81   33.37
   0   9  20   -4.22   30.17
   0   9  21  -20.06   22.35
   0   9  22   31.05   44.44
   0  10  10   14.75   30.43
   0  10  11   18.00   23.94
   0  10  12   -3.61   18.45
   0  10  13  -43.87   32.14
   0  10  14   16.99   14.66
   0  10  15   21.28   38.88
   0  10  16   34.12   32.46
   0  10  17  -42.74   45.69
   0  10  18  -20.65   37.02
   0  10  19   68.29   39.09
   0  10  20   24.77   46.76
   1 -12   3   50.96   37.15
   1 -12   4   35.39   19.04
   1 -12   5  -21.78   21.60
   1 -12   6  -34.67   16.53
   1 -12   7   17.61   30.42
   1 -11 -14   48.99   37.87
   1 -11 -13  -29.93   22.89
   1 -11 -12   38.20   35.86
   1 -11 -11  -32.03   44.06
   1 -11 -10  -37.86   45.74
   1 -11  -9   66.08   36.54
   1 -11  -8  -44.66   38.03
   1 -11  -7  -34.54   32.40
   1 -11  -6   14.67   28.83
   1 -11  -5   41.22   14.00
   1 -11  -4   -8.61   29.93
   1 -11  -3   12.29   27.73
   1 -11  -2  -27.28   26.92
   1 -11  -1  -41.48   37.64
   1 -11   0   39.53   15.32
   1 -11   1   18.20   20.78
   1 -11   2    6.94   29.76
   1 -11   3   49.55   31.99
   1 -11   4  -18.07   26.67
   1 -11   5   20.61   32.12
   1 -11   6    0.29   23.40
   1 -11   7  -44.07   30.48
   1 -11   8    3.37   13.26
   1 -11   9   68.98   34.28
   1 -11  10   27.69   27.41
   1 -11  11   -5.86   23.52
   1 -11  12  -10.21   15.89
   1 -11  13   23.14   21.04
   1 -11  14   42.66   35.65
   1 -11  15   24.03   48.42
   1 -10 -17   10.59   30.82
   1 -10 -16   38.67   32.83
   1 -10 -15  -45.34   40.79
   1 -10 -14   10.58   23.73
   1 -10 -13  -35.53   30.71
   1 -10 -12   41.50   31.62
   1 -10 -11   -4.24   28.34
   1 -10 -11   55.26   33.48
   1 -10 -10  -11.56   22.45
   1 -10 -10   -7.85   20.01
   1 -10  -9  -61.15   39.31
   1 -10  -9   23.47   38.58
   1 -10  -8   51.79   26.89
   1 -10  -8  -14.35   28.64
   1 -10  -7   25.49   24.35
   1 -10  -7   15.41   17.97
   1 -10  -6   -3.66   22.67
   1 -10  -6   19.87   29.72
   1 -10  -5  -38.39   15.85
   1 -10  -5    0.84   12.92
   1 -10  -4   -1.66   29.46
   1 -10  -4   -7.37   16.29
   1 -10  -3   15.72   26.91
   1 -10  -3  -24.20   15.28
   1 -10  -2   12.93   17.15
   1 -10  -2  -14.81   20.09
   1 -10  -1    7.96   16.80
   1 -10  -1  -11.30   17.90
   1 -10   0    8.33   17.50
   1 -10   0  -14.00   12.78
   1 -10   1  -21.01   16.90
   1 -10   1   60.28   32.20
   1 -10   2   29.70   34.06
   1 -10   2   -1.49   25.65
   1 -10   3    9.12   15.80
   1 -10   4   14.94   13.01
   1 -10   5   -0.72   20.00
   1 -10   6   23.12   20.34
   1 -10   7  -38.48   26.11
   1 -10   8   13.49   24.36
   1 -10   9   -5.57   18.88
   1 -10  10   22.83   25.82
   1 -10  11  -35.58   36.59
   1 -10  12   16.06   31.07
   1 -10  13  -12.06   20.43
   1 -10  14   -2.84   35.75
   1 -10  15   63.16   34.52
   1 -10  16  -21.75   32.17
   1  -9 -23  -19.06   19.32
   1  -9 -22    5.19   20.70
   1  -9 -21  -43.83   46.22
   1  -9 -20  -17.35   18.33
   1  -9 -19   60.41   55.59
   1  -9 -18   57.78   42.73
   1  -9 -18   -1.04   18.79
   1  -9 -17  -22.31   33.87
   1  -9 -17   26.96   61.91
   1  -9 -16   21.51   27.58
   1  -9 -16  -14.18   17.95
   1  -9 -15  -73.15   63.73
   1  -9 -15  -15.35   22.33
   1  -9 -14  -38.04   55.31
   1  -9 -14   43.52   31.47
   1  -9 -13   21.02   16.14
   1  -9 -13   -6.08   37.50
   1  -9 -12   -2.52   15.85
   1  -9 -12  -20.81   25.47
   1  -9 -11   34.86   20.47
   1  -9 -11   31.50   27.69
   1  -9 -10  -25.69   16.84
   1  -9 -10   -7.33   35.20
   1  -9  -9   -2.88   13.41
   1  -9  -9  -62.30   67.02
   1  -9  -8   59.80   36.25
   1  -9  -8   63.65   31.66
   1  -9  -7   21.85   26.76
   1  -9  -7   34.93   28.96
   1  -9  -6  -10.11   14.02
   1  -9  -6   38.40   39.14
   1  -9  -5   28.78   23.99
   1  -9  -5  -28.98   23.30
   1  -9  -4    1.16   20.91
   1  -9  -4  -22.09   30.45
   1  -9  -3    6.48   16.28
   1  -9  -3   -1.48   12.03
   1  -9  -2    1.65   14.68
   1  -9  -2  -12.45   19.26
   1  -9  -1   17.27   25.44
   1  -9  -1   -2.59   10.98
   1  -9   0   38.19   26.46
   1  -9   0   15.71   32.16
   1  -9   1    9.96   12.14
   1  -9   1    7.03   25.61
   1  -9   2   16.96   13.29
   1  -9   2   13.21   11.65
   1  -9   3   42.45   35.67
   1  -9   3   23.94   18.43
   1  -9   4    7.66   10.59
   1  -9   4  -33.66   44.62
   1  -9   5   -8.65   11.60
   1  -9   5   31.55   33.67
   1  -9   6   -3.13   25.64
   1  -9   6   27.76   22.61
   1  -9   7   65.93   29.14
   1  -9   7  -25.07   50.25
   1  -9   8   29.27   22.78
   1  -9   8    1.46   30.91
   1  -9   9   12.27   22.92
   1  -9  10   -8.45   20.81
   1  -9  11   27.21   28.48
   1  -9  12   40.18   44.10
   1  -9  13   43.80   29.37
   1  -9  14   -1.36   25.12
   1  -9  15  -12.55   30.58
   1  -9  16   11.97   27.92
   1  -8 -24  -23.57   32.85
   1  -8 -23   56.81   43.94
   1  -8 -22  -12.74   17.32
   1  -8 -21  -14.92   25.47
   1  -8 -20   54.22   36.91
   1  -8 -19   21.46   19.38
   1  -8 -19  -24.72   28.99
   1  -8 -18   40.07   31.90
   1  -8 -18  -20.03   17.01
   1  -8 -17   33.23   35.24
   1  -8 -17   25.24   19.05
   1  -8 -16  -28.02   20.16
   1  -8 -16   -4.25   20.92
   1  -8 -15   32.54   51.14
   1  -8 -15   18.62   26.92
   1  -8 -14   67.45   59.07
   1  -8 -14  -17.35   22.41
   1  -8 -13  -13.87   29.35
   1  -8 -13   38.45   25.88
   1  -8 -12   18.10   22.08
   1  -8 -12    5.78   50.30
   1  -8 -11   45.50   33.02
   1  -8 -11   34.48   14.56
   1  -8 -10   -5.57   38.32
   1  -8 -10   17.27   22.54
   1  -8  -9   -4.93   10.43
   1  -8  -9   88.18   47.14
   1  -8  -8  151.71   65.80
   1  -8  -8   42.65   29.93
   1  -8  -7   17.77   17.11
   1  -8  -7  -21.67   33.11
   1  -8  -6   -0.88   14.66
   1  -8  -6  -30.81   29.23
   1  -8  -5   20.52   16.40
   1  -8  -5   28.01   17.08
   1  -8  -4    5.23   14.22
   1  -8  -4    9.14   13.80
   1  -8  -3   22.66   16.70
   1  -8  -3  -19.31   20.61
   1  -8  -2   19.67   18.10
   1  -8  -2   27.98   18.38
   1  -8  -1   15.01   15.34
   1  -8  -1   42.63   25.86
   1  -8   0   16.81   10.80
   1  -8   0  -11.86   19.85
   1  -8   1    8.31   17.83
   1  -8   1   -7.43   11.03
  -1  -8  -2   84.30   27.75
   1  -8   2   55.88   35.82
   1  -8   2   50.01   25.57
   1  -8   3   28.61   30.94
  -1  -8  -3  -15.26   16.93
   1  -8   3    0.64    9.74
  -1  -8  -4   -3.28   10.89
   1  -8   4   -1.72   26.82
   1  -8   4    9.53   11.90
   1  -8   5   23.53   32.51
  -1  -8  -5   26.25   15.55
   1  -8   5  -10.33   16.73
   1  -8   6  -25.56   23.60
  -1  -8  -6   16.26   17.11
   1  -8   7   39.24   57.49
   1  -8   7   12.98   18.60
  -1  -8  -7   -6.06   11.12
   1  -8   8   12.17   21.19
  -1  -8  -8   23.92   28.40
   1  -8   8   71.81   46.29
   1  -8   9   -9.29   20.51
  -1  -8  -9   24.51   28.45
   1  -8  10   29.08   21.81
  -1  -8 -10   21.56   26.14
   1  -8  11  -30.11   26.66
  -1  -8 -11   60.09   48.17
   1  -8  12  -16.00   20.83
  -1  -8 -12  -11.82   25.26
  -1  -8 -13  -12.03   27.58
   1  -8  13   -4.71   16.23
   1  -8  14  -26.31   17.42
  -1  -8 -14   37.25   21.77
   1  -8  15   52.46   39.43
  -1  -8 -15    1.80   18.97
   1  -8  16  -18.41   33.42
  -1  -8 -16   -1.47   18.67
  -1  -8 -17   15.84   20.02
   1  -8  17  -22.08   33.81
  -1  -8 -18   21.26   28.40
  -1  -8 -19  -11.22   23.00
  -1  -8 -20  -19.34   25.08
  -1  -8 -21   -8.53   35.69
   1  -7 -25   -1.05   28.00
   1  -7 -24   -8.43   38.01
   1  -7 -23   15.38   26.37
   1  -7 -22  -16.73   23.33
   1  -7 -21   39.03   33.35
   1  -7 -20   23.92   22.14
   1  -7 -19   15.95   18.71
   1  -7 -19    8.64   18.38
   1  -7 -18    8.44   18.65
   1  -7 -18    4.91   20.08
   1  -7 -17   -4.80   19.49
   1  -7 -17    6.36   15.78
   1  -7 -16   46.26   23.69
   1  -7 -16   -6.22   13.86
   1  -7 -15   23.37   36.53
   1  -7 -15    4.35   20.81
   1  -7 -14  -10.87   14.77
   1  -7 -14   54.58   47.30
   1  -7 -13   13.30   18.67
   1  -7 -13  -36.71   28.86
   1  -7 -12   27.77   25.87
   1  -7 -12   39.07   40.15
   1  -7 -11   49.90   25.83
   1  -7 -11   42.82   26.47
   1  -7 -10   37.66   24.04
   1  -7 -10   53.64   19.95
   1  -7  -9  113.50   52.86
   1  -7  -9   98.10   31.96
   1  -7  -8   35.08   35.44
   1  -7  -8   43.69   18.38
   1  -7  -7   96.35   56.24
   1  -7  -7   58.65   24.99
   1  -7  -6    6.59   27.46
   1  -7  -6   17.95   20.85
   1  -7  -5   -4.26   10.64
   1  -7  -5   66.38   37.70
   1  -7  -4  -13.17   25.39
   1  -7  -4   19.57   17.86
   1  -7  -3  -15.36   21.26
   1  -7  -3    9.56   10.04
   1  -7  -2   -7.98   14.22
   1  -7  -2   27.69   33.24
   1  -7  -2    3.70    7.33
   1  -7  -1   12.03    7.65
   1  -7  -1   17.48   28.65
   1  -7  -1  -16.45   15.59
   1  -7   0   22.17   12.59
   1  -7   0   37.28   22.18
   1  -7   0   32.18   28.17
  -1  -7  -1   95.91   31.48
   1  -7   1   70.26   36.60
   1  -7   1   20.88    9.63
   1  -7   1   69.37   30.43
   1  -7   2   19.04    8.66
   1  -7   2    8.95   23.70
   1  -7   2   34.58   18.40
  -1  -7  -2    8.47    8.48
   1  -7   3   20.90   13.89
   1  -7   3   -2.32    5.48
  -1  -7  -3   19.63   13.29
   1  -7   3  -17.07   22.54
   1  -7   4   20.35   20.33
   1  -7   4    8.70   10.93
  -1  -7  -4   14.28    6.23
   1  -7   4   19.09    9.48
   1  -7   5   18.39   25.05
  -1  -7  -5    0.60   12.74
   1  -7   5  -23.71   15.67
   1  -7   5   -0.10    5.85
   1  -7   6   10.51    4.42
   1  -7   6  -34.92   35.86
   1  -7   6   14.13   12.80
  -1  -7  -6   27.26   19.95
   1  -7   7  -13.33   18.53
  -1  -7  -7   25.88   22.80
   1  -7   7   48.28   25.76
   1  -7   7   26.25    9.96
   1  -7   8  -64.41   37.95
  -1  -7  -8  -16.95   24.18
   1  -7   8   -7.81    8.84
   1  -7   8   39.01   28.67
   1  -7   8   59.39   63.44
   1  -7   9   -2.63   29.63
  -1  -7  -9   18.69   27.48
   1  -7   9   61.28   40.57
   1  -7   9   24.20   19.50
   1  -7  10   22.59   25.42
   1  -7  10   -6.24   13.83
  -1  -7 -10   17.62   24.70
   1  -7  11  -14.00   15.53
   1  -7  11   40.02   19.76
  -1  -7 -11   10.68   24.13
  -1  -7 -12   -1.80   18.81
   1  -7  12   29.72   22.74
  -1  -7 -13   10.28   12.42
   1  -7  13    6.10   13.81
   1  -7  14   11.91   14.42
  -1  -7 -14   17.96   18.21
   1  -7  15   26.26   20.16
  -1  -7 -15  -10.85   24.32
   1  -7  16    1.68   19.80
  -1  -7 -16   -2.98   10.91
  -1  -7 -17    3.28   13.81
   1  -7  17  -51.43   21.84
  -1  -7 -18  -13.03   19.90
   1  -7  18   21.59   38.40
  -1  -7 -19   21.13   15.11
  -1  -7 -20    6.14   12.43
  -1  -7 -21  -12.95   22.29
  -1  -7 -22  -10.76   23.91
  -1  -7 -23  -38.35   27.16
  -1  -7 -24  -25.04   17.48
  -1  -7 -25   11.10   31.76
  -1  -7 -26    5.88   28.87
   1  -6 -26  -52.08   46.12
   1  -6 -25    9.74   33.15
   1  -6 -24    9.41   12.47
   1  -6 -23   42.34   37.60
   1  -6 -22  -29.67   26.40
   1  -6 -21    3.49   13.35
   1  -6 -20  -51.83   35.13
   1  -6 -19  -20.65   18.16
   1  -6 -19   37.63   35.63
   1  -6 -18    6.81   13.34
   1  -6 -18  -23.63   13.67
   1  -6 -17   -8.74   16.90
   1  -6 -17   20.12   27.41
   1  -6 -16   57.84   28.23
   1  -6 -16   -5.32   23.70
   1  -6 -15   39.93   22.69
   1  -6 -15   -1.83   18.35
   1  -6 -14   33.82   29.86
   1  -6 -14   -6.55    9.53
   1  -6 -13   -5.59   17.76
   1  -6 -13   23.21   18.56
   1  -6 -12   97.57   41.06
   1  -6 -12   73.86   29.33
   1  -6 -11  190.72   45.74
   1  -6 -11  231.49   62.57
   1  -6 -10  178.66   55.89
   1  -6 -10  116.98   31.53
   1  -6  -9   -3.09   18.86
   1  -6  -9    5.47   13.31
   1  -6  -8  -14.36   31.36
   1  -6  -8   14.33   15.28
   1  -6  -7   54.87   20.77
   1  -6  -7   89.75   46.82
   1  -6  -6   -8.21   21.76
   1  -6  -6   18.29   14.81
   1  -6  -5   75.67   40.76
   1  -6  -5   32.25   15.51
   1  -6  -4    5.17    8.59
   1  -6  -4    8.55   20.79
   1  -6  -3   16.93   13.82
   1  -6  -3    6.34   23.91
   1  -6  -2   58.30   16.81
   1  -6  -2   60.42   35.29
   1  -6  -1   56.38   38.00
   1  -6  -1   26.55    9.77
   1  -6   0   16.82    8.33
  -1  -6   0  -11.34   16.39
   1  -6   0   31.26   31.73
   1  -6   1   39.92   33.71
  -1  -6  -1  106.91   27.81
   1  -6   1   46.44   17.61
   1  -6   2   80.92   32.25
  -1  -6  -2  109.55   20.79
   1  -6   2   84.57   21.41
  -1  -6  -3   62.05   18.91
   1  -6   3   35.38   15.41
   1  -6   3   25.75   27.44
  -1  -6  -3   98.34   63.01
   1  -6   4   56.35   16.36
   1  -6   4  101.16   39.64
  -1  -6  -4   70.77   20.76
  -1  -6  -4  180.11   62.80
   1  -6   5   88.21   20.31
   1  -6   5  133.41   54.00
  -1  -6  -5  178.05   37.03
  -1  -6  -5  124.36   36.28
   1  -6   6   10.25   26.06
  -1  -6  -6   -6.21   13.28
   1  -6   7   -2.99   25.51
  -1  -6  -7  -17.66   17.78
   1  -6   8   93.97   63.29
   1  -6   8  126.19   43.17
  -1  -6  -8   29.74   17.87
   1  -6   9  -26.74   36.23
   1  -6   9   59.90   51.01
  -1  -6  -9   10.13   13.36
  -1  -6 -10   13.48   13.82
   1  -6  10   51.12   40.11
  -1  -6 -11   34.16   21.85
   1  -6  11  132.59   48.21
   1  -6  12   -7.17   20.29
   1  -6  13    8.89   16.86
   1  -6  14   24.22   24.85
   1  -6  14   -1.05   13.46
   1  -6  15   37.06   28.02
   1  -6  15   31.62   23.61
   1  -6  16   25.90   29.63
   1  -6  16   15.44   26.70
   1  -6  17    4.73   12.12
   1  -6  17    8.78   32.34
   1  -6  18   11.39   24.93
   1  -5 -27    0.44   22.08
   1  -5 -26   74.71   51.40
   1  -5 -25   27.62   24.82
   1  -5 -24    5.63   31.53
   1  -5 -23    0.18   20.42
   1  -5 -22  -67.84   45.67
   1  -5 -21    3.35   22.74
  -1  -5  20    2.85    7.75
   1  -5 -20  -16.90   19.87
   1  -5 -19   -1.86   23.99
  -1  -5  19    6.24   10.83
   1  -5 -19   10.48    9.41
   1  -5 -18   10.93   13.55
  -1  -5  18   25.78   12.99
   1  -5 -18    9.46   22.81
   1  -5 -17   77.45   32.30
   1  -5 -17   40.38   28.79
  -1  -5  17   63.64   22.36
   1  -5 -16   47.51   29.48
   1  -5 -16   61.51   30.63
   1  -5 -15    2.16   16.91
   1  -5 -15  -29.50   28.18
   1  -5 -14   22.78   18.87
   1  -5 -14   46.99   27.07
   1  -5 -13   21.82   21.63
   1  -5 -13   35.82   17.46
   1  -5 -12   37.55   21.99
   1  -5 -12   42.42   32.17
   1  -5 -11  246.99   59.42
   1  -5 -11  201.04   41.54
   1  -5 -10  196.49   53.34
   1  -5 -10  182.44   39.81
   1  -5  -9   34.79   18.77
   1  -5  -9   15.99   12.73
   1  -5  -8   25.21   14.60
   1  -5  -8    0.78   17.83
   1  -5  -7   18.66   14.90
   1  -5  -6  181.44   55.59
   1  -5  -5    1.84    8.52
   1  -5  -5  -10.28   25.57
   1  -5  -4    6.52   22.57
   1  -5  -4   11.73    9.15
   1  -5  -3   96.82   21.96
   1  -5  -3   85.68   38.38
   1  -5  -2   47.53   17.12
   1  -5  -2   31.20   21.19
   1  -5  -1   74.72   19.80
   1  -5  -1   61.57   30.57
   1  -5   0   51.93   18.09
   1  -5   0   62.30   30.46
   1  -5   1  113.72   36.77
  -1  -5  -1    0.38    3.19
   1  -5   1   86.63   21.80
   1  -5   2   68.03   27.89
   1  -5   2   69.75   19.51
  -1  -5  -2   72.12   15.40
   1  -5   3   27.25   26.56
  -1  -5  -3   51.44   17.12
  -1  -5  -3   66.62   35.15
   1  -5   4   48.63   13.24
  -1  -5  -4  160.06   31.65
  -1  -5  -4  218.16   50.65
  -1  -5  -5  789.60   99.62
   1  -5   5  505.50   96.22
  -1  -5  -5  532.52   56.39
  -1  -5  -6  241.76   51.21
  -1  -5  -6  209.54   34.72
   1  -5   6  244.00   76.36
   1  -5   7  273.60   77.04
   1  -5   8  304.24   58.23
   1  -5   8  228.35   66.57
   1  -5   9   10.02   31.04
   1  -5   9   57.18   21.99
   1  -5  10   85.47   42.15
   1  -5  11  -12.43   38.83
   1  -5  12  298.15   94.93
   1  -5  13   82.67   46.70
   1  -5  14  144.60   74.02
   1  -5  15  148.44   81.64
   1  -5  16   64.74   44.25
   1  -5  17   48.91   39.09
   1  -5  17   42.43   44.88
   1  -5  18   29.11   24.87
   1  -5  18   31.30   19.60
   1  -5  19  -32.81   41.51
   1  -5  20   83.24   45.15
   1  -5  21   33.02   16.89
   1  -5  22   46.48   46.84
   1  -4 -28   31.18   33.02
   1  -4 -27   -3.43   26.19
   1  -4 -26   -0.85   19.53
   1  -4 -25   27.02   36.62
  -1  -4  25  -23.26   23.27
   1  -4 -24    3.97   22.01
  -1  -4  24   27.21   24.57
   1  -4 -23   -0.75   18.69
  -1  -4  23  -14.59   18.75
   1  -4 -22    8.60   24.11
  -1  -4  22   30.64   25.53
  -1  -4  21   38.12   28.67
   1  -4 -21   -4.44   24.87
   1  -4 -20  -10.98   11.21
  -1  -4  20   35.26   23.67
   1  -4 -19   37.92   23.11
  -1  -4  19   20.83   14.67
  -1  -4  18   -7.95   12.30
   1  -4 -18   28.96   17.08
   1  -4 -18    7.57    9.97
   1  -4 -17   39.09   23.81
  -1  -4  17   21.90   14.72
   1  -4 -17   41.09   30.23
  -1  -4  16   39.74   16.73
   1  -4 -16   20.80   22.18
   1  -4 -16   40.59   21.24
  -1  -4  15   16.24   10.94
   1  -4 -15   43.52   25.02
   1  -4 -15   36.41   14.84
   1  -4 -14  -10.49   16.02
   1  -4 -14   -6.83    9.61
  -1  -4  14   10.50    8.52
   1  -4 -13   29.69   15.15
   1  -4 -13   45.59   19.61
  -1  -4  13   15.89   10.72
   1  -4 -12   74.07   29.95
   1  -4 -12   49.69   17.57
   1  -4 -11    2.79   15.54
   1  -4 -11   -3.64    8.85
   1  -4 -10   93.49   34.26
   1  -4 -10   73.66   21.48
   1  -4  -9  290.54   52.98
   1  -4  -8  897.38   95.26
   1  -4  -7  351.95   61.01
   1  -4  -6  127.77   36.72
   1  -4  -6  110.45   27.74
   1  -4  -5  347.89   61.16
   1  -4  -5  239.15   39.77
   1  -4  -4   53.29   25.68
   1  -4  -4   41.40   15.92
   1  -4  -3  438.01   50.21
   1  -4  -3  472.31   76.81
   1  -4  -2  499.00   51.53
   1  -4  -2  416.14   67.32
   1  -4  -1   48.86   16.40
   1  -4  -1   35.17   31.35
   1  -4   0   43.65   14.18
   1  -4   0   85.66   41.68
   1  -4   1   15.88    8.45
   1  -4   1   37.52   24.39
  -1  -4  -2  190.90   24.43
   1  -4   2  100.21   33.14
  -1  -4  -3  301.82   32.61
   1  -4   3  261.99   58.30
  -1  -4  -3  473.43   67.35
  -1  -4  -4  795.23   86.88
   1  -4   4  522.39   89.50
  -1  -4  -5   26.08   18.64
   1  -4   5   55.17   39.22
   1  -4   6   70.55   38.91
  -1  -4  -6   89.44   19.20
   1  -4   7   34.73   34.14
   1  -4   8    4.40   15.89
   1  -4   8   99.99   37.79
   1  -4   9    7.97   29.90
   1  -4   9   74.60   26.63
   1  -4  10  103.97   34.17
   1  -4  11  213.27   63.66
   1  -4  12   72.44   52.61
   1  -4  13  -25.39   26.16
   1  -4  14   55.89   25.48
   1  -4  15   46.10   47.77
   1  -4  16  145.49   69.98
   1  -4  17   59.93   33.53
   1  -4  18   46.62   41.38
   1  -4  19  -11.68   23.89
   1  -4  19   -9.06   24.26
   1  -4  20  -30.15   40.26
   1  -4  21   29.07   43.29
   1  -4  22   96.62   55.43
   1  -4  23   69.70   43.12
   1  -4  24   33.23   44.78
   1  -4  25 -127.15   84.98
   1  -4  26  -20.59   36.62
  -1  -3  29  -14.86   38.27
  -1  -3  28   39.62   28.16
  -1  -3  27    1.52   31.81
  -1  -3  26    8.52   24.25
  -1  -3  25  -63.86   42.60
  -1  -3  24    3.41   18.47
  -1  -3  23   15.78   22.57
  -1  -3  22   36.63   20.77
  -1  -3  21   16.48   14.65
  -1  -3  20   -5.92   15.01
  -1  -3  19    4.60   16.50
  -1  -3  18   51.70   22.86
  -1  -3  17   57.11   24.07
   1  -3 -17   53.03   19.97
  -1  -3  16    8.33   10.55
   1  -3 -16   33.38   14.20
   1  -3 -15   53.97   19.54
  -1  -3  15   40.78   16.45
  -1  -3  14   13.45   10.40
   1  -3 -14   -0.61    8.70
   1  -3 -13   57.84   18.15
   1  -3 -13   52.44   23.50
  -1  -3  13   31.18   13.53
   1  -3 -12   -4.43    8.32
   1  -3 -12   34.51   21.31
  -1  -3  12   10.74    8.26
   1  -3 -11   71.70   27.27
  -1  -3  11   58.19   15.05
  -1  -3  10  187.48   28.37
   1  -3 -10  250.52   48.95
   1  -3  -9  391.37   61.08
   1  -3  -8  217.90   38.31
   1  -3  -8  252.08   47.89
   1  -3  -7  718.46   79.00
   1  -3  -7  743.74   67.93
   1  -3  -6  665.04   77.10
   1  -3  -6  647.42   62.62
   1  -3  -5 1232.55   83.83
   1  -3  -5 1245.51  105.82
   1  -3  -4  173.96   42.30
   1  -3  -4  150.18   29.14
   1  -3  -3  147.62   39.01
   1  -3  -3  138.73   26.26
   1  -3  -2  159.16   38.51
   1  -3  -2  137.75   23.95
   1  -3  -1   70.34   16.88
   1  -3  -1   14.21   20.71
   1  -3   0  130.40   43.98
   1  -3   1  300.26   58.91
   1  -3   2  161.44   42.58
   1  -3   3  451.51   70.57
  -1  -3  -3  547.69   69.42
  -1  -3  -4  483.05   61.57
   1  -3   4  444.44   75.81
   1  -3   5  203.06   51.50
  -1  -3  -5  274.62   47.55
   1  -3   6 1190.58  131.92
  -1  -3  -6 1330.40  101.16
   1  -3   7 1011.48  124.26
   1  -3   7  899.12   85.64
  -1  -3  -7  916.99   87.17
   1  -3   8  211.05   63.38
   1  -3   8  276.76   48.85
   1  -3   9  913.21   97.32
   1  -3  10  714.33   97.83
   1  -3  11   75.13   39.28
   1  -3  12   99.75   44.45
   1  -3  13  254.84   65.37
   1  -3  14  103.43   44.86
   1  -3  15  101.33   49.49
   1  -3  16   68.58   40.65
   1  -3  17  139.81   57.26
   1  -3  18   36.74   34.16
   1  -3  19   51.30   30.54
   1  -3  20  -13.09   31.25
   1  -3  21  -60.96   56.09
   1  -3  22   26.44   31.57
   1  -3  23   23.15   39.45
   1  -3  24   96.88   74.23
   1  -3  25 -110.19   79.68
   1  -3  26   77.97   84.21
   1  -3  27  -16.88   51.55
   1  -3  28    2.04   47.13
   1  -3  29   -2.76   68.90
   1  -3  30  155.48  118.98
  -1  -2  32  -36.63   42.76
  -1  -2  31   82.91   81.53
  -1  -2  30  181.47  107.36
  -1  -2  29 -116.75   64.17
  -1  -2  28   33.67   27.27
  -1  -2  27   -7.21   31.39
  -1  -2  26   27.68   26.30
  -1  -2  25   -5.26   34.12
  -1  -2  24  -11.10   18.87
  -1  -2  23    3.46   13.73
  -1  -2  22    9.95   20.07
  -1  -2  21    9.11   21.48
  -1  -2  20  -14.70   16.84
  -1  -2  19   12.38   13.16
  -1  -2  18   12.20   12.18
  -1  -2  17    9.54   15.42
  -1  -2  16   42.84   18.17
   1  -2 -16   46.93   14.37
  -1  -2  15   46.15   21.07
   1  -2 -15   57.97   15.60
   1  -2 -14   -1.02    5.88
  -1  -2  14  -13.83   13.73
  -1  -2  13   55.99   16.92
   1  -2 -13   49.18   14.12
  -1  -2  12  212.43   33.18
  -1  -2  11  101.00   22.69
  -1  -2  10  131.94   24.04
   1  -2  -9  711.74   77.22
   1  -2  -9  803.37   72.10
  -1  -2   9  591.72   50.40
   1  -2  -8  195.99   40.81
  -1  -2   8  165.99   25.05
   1  -2  -8  240.44   37.97
   1  -2  -7  159.14   36.41
   1  -2  -7  168.56   31.55
   1  -2  -6   49.41   18.45
   1  -2  -6   44.25   21.99
   1  -2  -5  271.37   46.21
   1  -2  -5  299.38   38.64
   1  -2  -4  327.72   48.65
   1  -2  -4  448.59   45.65
   1  -2  -3  478.29   58.04
   1  -2  -3  561.42   50.97
   1  -2  -2 2574.54  140.84
   1  -2  -2 2676.23  102.75
   1  -2  -1 1137.96   94.35
   1  -2   0  476.94   66.30
  -1  -2  -1  699.88   41.51
   1  -2   1  725.38   81.22
  -1  -2  -2  138.28   21.77
   1  -2   2  112.17   35.60
   1  -2   3  658.08   88.07
  -1  -2  -4   99.28   27.20
   1  -2   4  109.13   40.83
   1  -2   5 1292.82  125.34
  -1  -2  -5 1277.71   98.17
  -1  -2  -6   37.75   17.16
   1  -2   6  126.38   50.09
   1  -2   7  335.62   71.14
   1  -2   7  219.13   41.70
  -1  -2  -7  273.27   45.49
   1  -2   8  217.24   44.23
  -1  -2  -8  145.98   34.89
   1  -2   9   30.44   22.77
   1  -2  10  255.12   57.29
   1  -2  11  222.05   54.82
   1  -2  12   34.38   28.16
   1  -2  13   67.24   37.03
   1  -2  14  105.32   51.28
   1  -2  15    0.45   20.69
   1  -2  16   -8.92   17.26
   1  -2  17  -14.44   23.98
   1  -2  18   -3.03   18.66
   1  -2  19   50.86   47.12
   1  -2  20   14.58   42.95
   1  -2  21  145.56   71.96
   1  -2  22   20.81   28.36
   1  -2  23    7.60   38.77
   1  -2  24   97.41   59.88
   1  -2  25    2.44   40.63
   1  -2  26   88.68   64.86
   1  -2  27  -84.98   70.19
   1  -2  28    3.91   55.02
   1  -2  29   60.81   78.37
   1  -2  30  110.17   47.21
   1  -2  31   47.16   55.02
  -1  -1  31  -19.69   74.84
  -1  -1  30  -10.06   74.30
  -1  -1  29  118.65   62.66
  -1  -1  28   44.64   52.80
  -1  -1  27   -8.90   23.20
  -1  -1  26   21.62   30.42
  -1  -1  25   -1.61   27.87
  -1  -1  24   15.21   24.84
  -1  -1  23   37.01   35.08
  -1  -1  22   25.41   19.93
  -1  -1  21   38.70   31.01
  -1  -1  20  -39.35   29.24
  -1  -1  19    3.30   13.53
  -1  -1  18   33.70   21.36
  -1  -1  17    9.55   14.06
  -1  -1  16   52.73   23.52
  -1  -1  15   48.31   21.85
   1  -1 -14    7.65    5.67
  -1  -1  14    9.27    9.32
   1  -1 -13   65.38   12.36
  -1  -1  13   39.87   14.32
  -1  -1  12   66.98   20.28
  -1  -1  11  107.26   22.31
  -1  -1  10  304.09   38.48
   1  -1 -10  331.20   46.19
   1  -1  -9   36.65   18.38
  -1  -1   9   11.16    9.69
  -1  -1   8   33.27   17.30
   1  -1  -8   12.36   12.24
   1  -1  -7  112.95   24.94
   1  -1  -7   88.85   26.00
  -1  -1   7  104.36   21.48
   1  -1  -6  146.93   30.32
   1  -1  -6  114.86   24.26
  -1  -1   6  134.11   23.24
   1  -1  -5  143.48   26.76
   1  -1  -5  117.39   28.81
   1  -1  -4  305.84   42.38
   1  -1  -4  309.25   37.19
   1  -1  -3  236.02   32.30
   1  -1  -3  285.40   40.59
   1  -1  -2  960.22   74.17
  -1  -1   2  903.66   49.24
   1  -1  -1  315.49   44.97
  -1  -1   1  312.32   29.17
   1  -1   0 1698.18  106.82
  -1  -1   0 1764.22   72.80
   1  -1   1 4836.14  186.76
  -1  -1  -1 4667.26  140.23
   1  -1   2 2789.06  149.98
  -1  -1  -2 2545.42  112.45
  -1  -1  -3 9431.33  235.18
   1  -1   3 9999.00  306.67
   1  -1   4 5736.14  238.41
  -1  -1  -4 5810.93  201.77
  -1  -1  -5 2473.89  140.73
   1  -1   5 2578.32  166.69
   1  -1   6 1677.94  141.60
  -1  -1  -6 1518.23  105.69
   1  -1   6 1493.13  105.79
   1  -1   7   42.23   24.37
  -1  -1  -7   36.66   13.85
   1  -1   8  392.83   60.26
  -1  -1  -8  276.72   46.73
   1  -1   9   22.48   14.66
  -1  -1  -9    8.29   14.10
   1  -1  10   91.79   36.03
   1  -1  11   51.03   30.76
   1  -1  12  113.16   36.88
   1  -1  13   67.48   35.66
   1  -1  14   43.45   13.71
   1  -1  15   73.07   39.16
   1  -1  16   56.17   38.23
   1  -1  17   -0.79   21.61
   1  -1  18   23.99   41.51
   1  -1  19   39.79   37.17
   1  -1  20   50.31   48.27
   1  -1  21   58.15   34.57
   1  -1  22  -64.47   49.71
   1  -1  23  -44.81   48.89
   1  -1  24   80.43   59.62
   1  -1  25   49.93   41.74
   1  -1  26   54.11   60.93
   1  -1  27  -30.79   35.62
   1  -1  28   40.55   72.13
   1  -1  29  -27.64   49.62
   1  -1  30 -144.06  110.16
  -1   0  31  -10.31   62.73
  -1   0  30   -1.12   39.92
  -1   0  29  -33.69   36.12
  -1   0  28   22.97   39.04
  -1   0  27   -9.59   28.77
  -1   0  26   29.38   36.85
  -1   0  25   -7.23   30.53
  -1   0  24   22.88   24.87
  -1   0  23   35.01   29.92
  -1   0  22   21.30   26.94
  -1   0  21  -28.77   22.05
  -1   0  20   12.78   25.38
  -1   0  19   10.35   18.73
  -1   0  18    2.91   14.48
  -1   0  17   18.63   16.47
  -1   0  16   17.49   15.66
  -1   0  15   23.09   14.05
  -1   0  14   84.04   22.49
  -1   0  13   14.92   11.53
  -1   0  12   21.94   13.32
   1   0 -11   50.38   14.25
  -1   0  11   59.33   21.80
   1   0 -10  280.31   40.61
  -1   0  10  174.97   31.47
   1   0  -9  877.21   66.32
  -1   0   9  765.16   61.51
  -1   0   8  205.31   33.61
   1   0  -8  207.89   32.29
   1   0  -7  479.90   46.64
  -1   0   7  410.85   43.69
  -1   0   6  130.32   23.76
   1   0  -6  164.92   27.52
   1   0  -5  415.02   44.77
  -1   0   5  337.43   39.01
   1   0  -5  474.34   46.02
   1   0  -4   17.09    6.95
   1   0  -4   15.19    7.47
  -1   0   3  356.45   41.42
   1   0  -3  343.57   36.40
  -1   0   2  444.73   41.44
   1   0  -2  479.43   43.82
   1   0  -1  625.59   53.84
  -1   0   1  753.42   58.52
   1   0   0  511.79   54.38
  -1   0   0  536.47   53.91
  -1   0  -1  493.87   56.25
   1   0   1  517.11   55.67
   1   0   2  348.37   48.98
  -1   0  -2  275.64   39.85
  -1   0  -3   27.10   29.00
   1   0   3   -7.00   12.33
  -1   0  -4  352.70   56.15
   1   0   4  373.17   56.05
  -1   0  -5  731.62   84.44
   1   0   5  673.81   65.65
  -1   0  -6  843.54   92.75
   1   0   6  895.03   77.55
  -1   0  -7  316.67   62.40
   1   0   7  361.52   52.77
  -1   0  -8   17.29   18.35
  -1   0  -8   -3.03   13.21
   1   0   8   25.59   23.31
  -1   0  -9  204.37   43.84
  -1   0  -9  185.31   49.30
   1   0   9  206.75   44.72
   1   0  10   22.53   22.89
  -1   0 -10   15.31   10.88
   1   0  11   47.73   26.16
   1   0  12   73.50   30.79
   1   0  13   52.41   22.19
   1   0  14  169.38   49.88
   1   0  15  121.13   48.51
   1   0  16   24.51   28.44
   1   0  17   10.74   18.75
   1   0  18   79.77   42.81
   1   0  19   18.87   22.73
   1   0  20  -16.89   21.56
   1   0  21   53.11   26.56
   1   0  22   30.33   30.69
   1   0  23   92.77   39.71
   1   0  24  -37.98   24.46
   1   0  25   13.42   30.89
   1   0  26   30.32   51.77
   1   0  27   80.78   66.20
   1   0  28  -18.83   43.07
   1   0  29   36.74   73.28
   1   0  30  -92.44   75.65
  -1   1  30  -50.92   55.24
  -1   1  29    8.20   43.16
  -1   1  28  -52.77   44.91
  -1   1  27   -2.80   27.96
  -1   1  26    3.81   31.57
  -1   1  25  -10.38   20.36
  -1   1  24  -31.19   29.39
  -1   1  23   -9.23   26.79
  -1   1  22   13.32   20.19
  -1   1  21   12.33   23.79
  -1   1  20   23.00   24.44
  -1   1  19   -3.62   15.53
  -1   1  18   -3.81   17.00
  -1   1  17   -6.92   19.01
  -1   1  16   50.15   23.48
  -1   1  15   50.34   25.07
  -1   1  14  -11.93   10.63
  -1   1  13   52.70   22.15
  -1   1  12   71.60   27.00
   1   1 -12   83.35   22.85
   1   1 -11  138.85   31.44
  -1   1  11   87.75   24.53
   1   1 -11  106.67   11.76
   1   1 -10  401.78   44.94
  -1   1  10  258.65   39.48
  -1   1   9   26.68   13.17
   1   1  -9   47.27   13.99
  -1   1   8   30.59   16.40
   1   1  -8   15.77   10.33
   1   1  -7  103.45   17.21
  -1   1   7   94.00   25.19
   1   1  -6  153.44   23.88
  -1   1   6  119.33   26.21
  -1   1   5  100.99   22.78
   1   1  -5  130.82   22.43
  -1   1   4  270.48   42.47
  -1   1   4  186.27   30.62
   1   1  -4  219.73   26.04
   1   1  -3  255.05   27.48
  -1   1   3  312.25   41.95
  -1   1   2 1018.50   76.45
   1   1  -2  994.74   50.99
   1   1  -1  286.61   28.45
  -1   1   1  285.07   41.63
   1   1   0 1754.33   79.63
  -1   1   0 1838.45  106.37
   1   1   1 4640.95  142.62
  -1   1  -1 4804.50  191.24
   1   1   2 2574.10  117.01
  -1   1  -2 2838.49  150.53
  -1   1  -3 9772.77  296.67
   1   1   3 9041.95  218.84
  -1   1  -4 5749.75  236.13
   1   1   4 5919.21  184.27
  -1   1  -5 2466.68  162.99
   1   1   5 2693.74  126.89
  -1   1  -6 1696.06  141.19
   1   1   6 1834.22  109.99
  -1   1  -7   12.60   18.17
   1   1   7   31.42   16.61
  -1   1  -8  345.05   69.58
   1   1   8  297.70   54.67
  -1   1  -9   50.52   23.71
   1   1   9   27.54   17.85
   1   1  10   53.36   29.82
   1   1  11   39.97   21.78
   1   1  12   73.67   30.15
   1   1  13   60.18   27.97
   1   1  14   19.40   24.46
   1   1  15   -0.01   17.40
   1   1  15   13.24    9.90
   1   1  16    8.51    7.05
   1   1  16   35.92   23.08
   1   1  17   28.82   21.51
   1   1  17   14.52   13.72
   1   1  18   35.94   15.37
   1   1  18   45.18   28.05
   1   1  19   20.98   15.39
   1   1  20   36.99   29.28
   1   1  21    3.61   18.26
   1   1  22   46.00   32.34
   1   1  23   23.97   34.83
   1   1  24  -32.49   38.24
   1   1  25   55.02   48.22
   1   1  26  -20.18   43.79
   1   1  27   97.71   50.81
   1   1  28  -11.81   21.12
   1   1  29  -40.44   24.92
  -1   2  29   34.22   35.01
  -1   2  28   44.44   39.85
  -1   2  27  -11.18   26.07
  -1   2  26  -10.39   31.51
  -1   2  25   14.29   21.69
  -1   2  24  112.97   54.42
  -1   2  23   -4.06   16.11
  -1   2  22   14.18   24.11
  -1   2  21   15.72   11.47
  -1   2  20    3.40   15.35
  -1   2  19    0.92   21.86
  -1   2  18   -6.78   12.27
  -1   2  17    6.22   13.92
  -1   2  16   20.11   21.22
  -1   2  15   29.80   16.64
  -1   2  14    3.14   13.78
  -1   2  13   38.92   21.20
   1   2 -13   71.45   24.13
   1   2 -12  254.39   39.80
  -1   2  12  250.98   43.13
   1   2 -11  130.22   26.43
   1   2 -11  113.67   15.66
  -1   2  11  123.46   31.39
   1   2 -10  142.58   25.73
  -1   2  10  160.05   34.13
   1   2 -10  155.85   19.16
   1   2  -9  826.02   56.78
  -1   2   9  704.10   67.93
   1   2  -9  793.07   46.83
  -1   2   8  231.33   40.41
   1   2  -8  250.49   28.14
   1   2  -8  284.60   29.57
   1   2  -7  144.50   18.34
   1   2  -7  165.54   23.15
  -1   2   7  149.64   31.71
   1   2  -6   48.48   13.34
   1   2  -6   46.79   13.25
  -1   2   6   33.93   13.19
  -1   2   5  362.16   51.73
   1   2  -5  293.62   27.96
  -1   2   5  245.17   38.22
  -1   2   4  476.58   57.09
  -1   2   4  333.76   44.38
  -1   2   3  493.53   58.16
   1   2  -2 2573.44   60.65
  -1   2   2 2694.68  131.15
  -1   2   1 1121.29   91.65
  -1   2   0  484.32   62.66
  -1   2  -1  729.45   79.91
  -1   2  -2  129.94   40.13
   1   2   2  154.84   26.48
  -1   2  -3  715.15   86.03
   1   2   3  729.18   59.87
  -1   2  -4   95.14   31.03
   1   2   4   68.40   22.23
  -1   2  -5 1245.67  123.54
   1   2   5 1393.00   93.55
  -1   2  -6  101.98   43.77
   1   2   6   69.67   18.64
  -1   2  -7  267.37   65.34
   1   2   7  222.48   43.27
  -1   2  -8  159.90   55.21
   1   2   8  214.80   43.17
   1   2   9   10.26   16.01
   1   2  10  121.79   35.81
   1   2  10  121.98   34.11
   1   2  11  112.59   31.67
   1   2  11  114.57   34.90
   1   2  12    8.57   11.30
   1   2  12   -6.27    9.26
   1   2  13   18.59   14.35
   1   2  13   -4.19    9.90
   1   2  14   52.39   30.77
   1   2  14   13.30   15.33
   1   2  15   12.66    7.43
   1   2  15   26.34   21.31
   1   2  16   33.10   19.46
   1   2  16   41.76   20.90
   1   2  17    9.23   15.98
   1   2  17   13.22   16.59
   1   2  18  -19.05   18.92
   1   2  18   -8.22    9.72
   1   2  19   54.44   34.62
   1   2  20   -7.03   32.15
   1   2  21   37.83   32.99
   1   2  22    6.46   15.73
   1   2  23   71.45   43.61
   1   2  24  -39.32   15.80
   1   2  25   42.75   45.78
   1   2  26   72.91   34.41
   1   2  27   45.09   42.26
   1   2  28   28.45   27.43
   1   2  29   -1.87   41.44
  -1   3  28  -38.64   40.65
  -1   3  27   34.74   29.41
  -1   3  26    5.33   40.96
  -1   3  25   26.99   30.22
  -1   3  24   33.46   21.77
  -1   3  23   40.23   24.92
  -1   3  22   22.79   20.78
  -1   3  21   19.11   20.21
  -1   3  20   25.97   19.39
  -1   3  19   -4.44   13.06
  -1   3  18   30.34   19.95
  -1   3  17   64.11   30.95
  -1   3  16   18.34   18.96
  -1   3  15   47.36   22.31
   1   3 -14   14.08   10.74
  -1   3  14  -24.02   10.49
   1   3 -13   40.54   18.88
  -1   3  13   39.09   21.45
   1   3 -12    3.51    6.64
  -1   3  12   -2.17   10.27
  -1   3  11   52.93   23.83
   1   3 -11   88.18   22.12
   1   3 -10  191.21   27.83
  -1   3  10  195.72   39.35
   1   3 -10  211.49   30.18
  -1   3   9  401.13   57.38
   1   3  -9  408.73   38.37
   1   3  -9  408.72   37.14
   1   3  -8  212.35   24.37
   1   3  -8  218.02   30.44
  -1   3   8  258.00   45.35
   1   3  -7  671.86   38.08
  -1   3   7  806.90   74.89
   1   3  -7  728.20   55.54
   1   3  -6  696.38   54.95
  -1   3   6  734.30   68.76
   1   3  -6  612.74   33.59
  -1   3   5 1449.15  106.17
  -1   3   5 1317.86   88.56
   1   3  -5 1318.41   77.63
   1   3  -5 1163.03   46.87
   1   3  -4  174.11   28.17
  -1   3   4  144.45   29.72
  -1   3   4  186.15   36.00
   1   3  -3  133.11   24.27
   1   3  -3  127.21   21.32
  -1   3   3  122.00   30.63
  -1   3   2  138.31   31.82
   1   3  -2  215.19   34.94
  -1   3   1   71.91   28.09
   1   3  -1   64.64   19.36
   1   3  -1   88.83   20.23
  -1   3   0   60.04   24.80
   1   3   0  161.76   31.96
   1   3   0  108.69   24.11
   1   3   1  257.74   42.33
   1   3   1  267.44   35.27
  -1   3  -1  271.33   54.05
   1   3   2  185.75   29.38
  -1   3  -2  165.70   44.18
   1   3   2  160.14   29.77
   1   3   3  510.29   57.90
   1   3   3  516.71   53.33
  -1   3  -3  507.58   75.12
  -1   3  -4  549.73   84.44
   1   3   4  526.73   56.86
   1   3   4  390.45   55.15
  -1   3  -5  279.82   69.62
   1   3   5  215.02   45.53
   1   3   5  205.99   35.20
  -1   3  -6 1233.16  131.83
   1   3   6 1258.08   95.49
   1   3   6 1213.23   92.53
   1   3   7  975.34   88.15
   1   3   7  826.56   84.36
  -1   3  -7  947.56  120.06
   1   3   8  240.06   44.07
  -1   3  -8  231.54   57.90
   1   3   8  163.30   41.34
   1   3   9  468.42   70.04
   1   3   9  611.11   73.18
   1   3  10  292.77   54.35
   1   3  10  485.80   71.24
   1   3  11   48.48   25.30
   1   3  11   69.01   26.26
   1   3  12   59.94   30.92
   1   3  12   27.64   17.56
   1   3  13   78.55   28.95
   1   3  13  116.28   32.25
   1   3  14   45.10   20.38
   1   3  14   23.20   21.21
   1   3  15   39.84   20.18
   1   3  15   38.31   20.38
   1   3  16   16.89   18.28
   1   3  17  -31.71   22.13
   1   3  18  -41.68   28.05
   1   3  19  -28.33   25.08
   1   3  20   -9.41   20.70
   1   3  21  -15.44   20.48
   1   3  22   58.59   33.73
   1   3  23    4.55   21.72
   1   3  24   37.74   29.52
   1   3  25  -28.32   32.59
   1   3  26    6.86   22.98
   1   3  27   39.37   35.95
   1   3  28   59.76   25.53
  -1   4  28   30.82   39.90
  -1   4  27    4.33   31.62
  -1   4  26   35.86   41.18
  -1   4  25   -8.60   25.30
  -1   4  24   17.93   35.95
  -1   4  23  -10.51   21.80
  -1   4  22  -19.79   24.81
  -1   4  21   36.91   24.50
  -1   4  20   27.02   26.76
  -1   4  19   -4.52   13.24
  -1   4  18  -13.05   11.85
  -1   4  17   10.35   11.68
  -1   4  16   14.64    9.12
   1   4 -16   35.22   17.36
  -1   4  15   15.59   19.63
   1   4 -15    8.36   15.17
  -1   4  14    8.09   10.73
   1   4 -14  -18.00   17.91
   1   4 -13   30.24   12.03
  -1   4  13   11.39   14.78
  -1   4  12   38.13   19.59
   1   4 -12   62.53   17.91
  -1   4  11  -19.52   17.25
   1   4 -11    4.49   10.21
   1   4 -10  121.45   23.08
  -1   4  10   80.82   27.63
  -1   4   9  314.60   51.23
   1   4  -9  315.92   32.57
   1   4  -8  846.30   90.18
   1   4  -8  820.50   44.28
   1   4  -8  793.85   65.23
  -1   4   8  844.32   82.50
   1   4  -7  363.71   55.20
   1   4  -7  409.31   27.63
  -1   4   7  419.32   56.61
   1   4  -7  363.09   43.12
   1   4  -6  143.50   35.17
   1   4  -6  127.21   11.92
  -1   4   6  160.16   36.99
  -1   4   6  122.45   33.14
   1   4  -6  118.09   22.92
  -1   4   5  290.92   51.21
   1   4  -5  241.72   37.73
  -1   4   5  266.77   43.74
   1   4  -5  232.98   39.64
  -1   4   4   81.82   22.44
   1   4  -4   61.65   16.84
   1   4  -4   50.67   16.28
  -1   4   4   92.85   31.72
  -1   4   3  503.02   59.35
   1   4  -3  355.03   31.83
   1   4  -3  455.34   27.86
   1   4  -3  468.64   55.50
  -1   4   2  447.20   62.96
   1   4  -2  491.99   33.75
   1   4  -2  522.20   58.11
   1   4  -1   52.26   14.15
   1   4  -1   68.80   16.67
  -1   4   1   47.88   13.49
  -1   4   0   78.46   27.02
   1   4   0   60.85   16.88
   1   4   0   70.29   18.01
  -1   4  -1   -6.71   17.10
   1   4   1   21.58   13.68
   1   4   1   19.12   14.84
   1   4   2  165.51   32.61
   1   4   2  137.44   27.43
  -1   4  -2   82.79   28.18
   1   4   3  304.46   40.26
  -1   4  -3  290.46   61.48
  -1   4  -4  663.63  100.47
   1   4   4  574.40   58.59
  -1   4  -5   39.11   28.26
   1   4   5   20.53   14.78
  -1   4  -6   67.75   41.72
   1   4   6  104.32   29.25
   1   4   7   47.39   20.56
   1   4   8   35.37   17.43
   1   4   9   20.61   16.53
   1   4  10   67.42   28.32
   1   4  11   65.68   25.85
   1   4  12   23.34   13.98
   1   4  13   28.86   27.33
   1   4  14  -14.02   16.63
   1   4  15   39.98   18.24
   1   4  16   31.20   24.75
   1   4  17   65.22   25.73
   1   4  18   48.88   31.88
   1   4  19    3.21   25.64
   1   4  20   -9.44   20.27
   1   4  21    5.58   23.90
   1   4  22   38.78   39.18
   1   4  23   10.06   31.75
   1   4  24   37.47   31.78
   1   4  25  -12.69   29.28
   1   4  26  -12.03   28.74
   1   4  27   15.47   24.05
  -1   5  27   -8.20   18.98
  -1   5  26   10.21   16.75
  -1   5  25   41.40   34.76
  -1   5  24  -12.30   31.01
  -1   5  23    0.72   19.94
  -1   5  22    0.72   30.54
  -1   5  21    2.76   22.82
  -1   5  20   -0.66   19.72
  -1   5  19   -9.58   16.32
  -1   5  18  -22.06   26.86
  -1   5  17   78.24   37.05
  -1   5  16   36.28   24.03
  -1   5  15    7.83   13.60
   1   5 -15   -0.52    9.70
  -1   5  14   30.10   24.38
   1   5 -14   29.57   13.18
  -1   5  13   26.17   11.33
   1   5 -13   12.88   10.95
  -1   5  12   29.67   20.23
   1   5 -12   16.07   11.31
   1   5 -11  207.20   52.50
  -1   5  11  195.90   45.20
   1   5 -11  151.16   22.93
   1   5 -10  180.08   44.47
  -1   5  10  203.21   45.13
   1   5  -9   41.46   26.05
  -1   5   9   29.02   20.20
   1   5  -8    5.32   15.83
  -1   5   8  -14.89   23.29
   1   5  -7   16.75   18.83
  -1   5   7    0.64   10.23
  -1   5   6  115.14   30.68
   1   5  -6   92.65   28.99
  -1   5   5  -23.45   11.22
   1   5  -5    2.92   13.17
   1   5  -4  -11.07    6.23
  -1   5   4   -4.12   14.66
   1   5  -3   62.06    8.02
  -1   5   3  132.29   36.23
   1   5  -3   67.71   13.02
  -1   5   2   47.91   20.30
   1   5  -2   28.66    7.50
  -1   5   1   83.02   28.10
   1   5  -1   65.79   11.62
  -1   5   0   64.45   32.88
   1   5   0   30.24   10.42
  -1   5  -1   98.91   33.29
   1   5   1  120.92   22.13
  -1   5  -2   64.65   35.91
   1   5   2   58.78   16.06
   1   5   3   33.84   15.15
  -1   5  -3   28.59   13.60
   1   5   4  129.79   27.71
  -1   5  -4  125.15   40.94
   1   5   5  466.52   54.12
   1   5   6  219.52   38.13
   1   5   7  257.48   43.52
   1   5   8  157.61   34.85
   1   5   9   17.07   16.98
   1   5  10   29.51   20.75
   1   5  11  -26.31   16.28
   1   5  12   40.91   24.31
   1   5  13   16.64   19.44
   1   5  14   57.00   27.56
   1   5  15   19.82   27.65
   1   5  16   15.71   13.68
   1   5  17   -4.41   23.07
   1   5  18   38.48   31.50
   1   5  19   30.28   21.31
   1   5  20  -31.97   25.41
   1   5  21   -4.30   27.41
   1   5  22   33.18   36.52
   1   5  23    4.63   25.40
   1   5  24   43.91   37.89
   1   5  25  -33.45   34.33
   1   5  26  -17.29   21.55
  -1   6  25   15.39   25.21
  -1   6  24    6.25   16.72
  -1   6  23    4.23   34.71
  -1   6  22    4.43   34.77
  -1   6  21  -13.98   22.59
  -1   6  20   41.58   38.54
  -1   6  19  -19.97   17.68
  -1   6  18   -0.49   16.19
  -1   6  17  -10.69   28.23
  -1   6  16   31.42   28.26
  -1   6  15   30.76   27.47
  -1   6  14   11.87   17.91
  -1   6  13    1.19    9.83
  -1   6  12   66.37   28.28
  -1   6  11  150.69   48.56
   1   6 -10  124.18   40.71
  -1   6  10  109.07   32.36
  -1   6   9    6.15   10.32
   1   6  -9  -26.32   26.14
   1   6  -8   16.72   16.81
  -1   6   8    5.91   13.44
   1   6  -7   13.90   10.14
  -1   6   7   65.82   26.58
  -1   6   6   59.11   28.09
   1   6  -6   28.64   16.85
   1   6  -5   27.78   11.11
   1   6  -4    6.02    4.20
   1   6  -3    9.13    3.18
   1   6  -2   34.56    8.36
   1   6  -1   12.42    6.99
   1   6   0   20.24    9.93
   1   6   1   49.34   16.73
   1   6   2   68.18   15.73
   1   6   3   57.00   16.07
   1   6   4   47.38   18.28
   1   6   5   88.08   25.28
   1   6   6    1.39    7.90
   1   6   7  -12.24   15.92
   1   6   8   26.83   15.47
   1   6   9   -6.81   22.67
   1   6  10   -0.83   11.24
   1   6  11   20.54   11.45
   1   6  12   56.64   29.96
   1   6  13   11.32   30.20
   1   6  14    6.52   13.98
   1   6  15   23.36   23.82
   1   6  16  -22.71   20.67
   1   6  17   -0.93   15.23
   1   6  18  -21.98   24.00
   1   6  19   26.22   34.81
   1   6  20    4.21   14.76
   1   6  21  -21.92   23.37
   1   6  22   33.60   37.82
   1   6  23    4.58   21.27
   1   6  24   -1.89   21.50
   1   6  25  -57.00   40.50
  -1   7  24  -14.63   19.66
  -1   7  23  -43.77   35.96
  -1   7  22  -21.52   19.36
  -1   7  21    1.61   29.94
  -1   7  20  -19.15   15.90
  -1   7  19   22.77   39.18
  -1   7  18   20.75   33.24
  -1   7  17  -10.06   27.99
  -1   7  16   27.90   31.40
  -1   7  15   40.58   31.02
  -1   7  14    2.58   14.99
  -1   7  13  -14.48   18.05
  -1   7  12    0.25   14.80
  -1   7  11   42.48   28.22
  -1   7  10   44.47   26.17
  -1   7   9   63.98   31.33
   1   7  -8   23.04   16.02
  -1   7   8   23.84   20.46
  -1   7   7   46.97   22.68
   1   7  -7   37.08   15.07
   1   7  -6    1.73    7.74
   1   7  -5    4.49    6.29
   1   7  -4   14.71    9.04
   1   7  -3   20.63    7.62
   1   7  -1   10.04    4.74
   1   7   0   14.51   11.94
   1   7   1   26.83   11.98
   1   7   2    9.42    9.92
   1   7   3   -3.84   13.25
   1   7   4   22.54   18.87
   1   7   5   -3.81   12.85
   1   7   6   19.30   20.54
   1   7   7   18.84   16.99
   1   7   8  -21.27   18.10
   1   7   9   16.79   15.91
   1   7  10    2.23   11.54
   1   7  11   23.11   25.05
   1   7  12   23.41   20.85
   1   7  13   22.07   21.66
   1   7  14  -49.09   29.06
   1   7  15  -24.96   18.58
   1   7  16  -11.36   12.94
   1   7  17   -0.44   20.65
   1   7  18    5.51   25.43
   1   7  19   -4.94   26.01
   1   7  20   25.78   33.69
   1   7  21  -32.00   31.03
   1   7  22   11.36   32.83
   1   7  23   22.19   32.50
   1   7  24   30.05   20.96
  -1   8  23  -28.06   22.91
  -1   8  22  -93.01   47.10
  -1   8  21   -0.58   40.20
  -1   8  20   -5.95   29.00
  -1   8  19   12.83   31.17
  -1   8  18   -5.20   20.66
  -1   8  17   -0.48   17.39
  -1   8  16   -3.91   25.19
  -1   8  15  -33.17   36.56
  -1   8  14   26.76   22.73
  -1   8  13   31.92   23.80
  -1   8  12   -8.00   16.04
  -1   8  11   -7.77   15.84
  -1   8  10   44.58   20.97
  -1   8   9  -16.50   20.76
   1   8   0   20.29   18.16
   1   8   1   -1.31   18.19
   1   8   2   35.46   15.45
   1   8   3   16.63   18.18
   1   8   4   12.11    9.78
   1   8   5   13.34   10.43
   1   8   6   -3.95   12.81
   1   8   7   16.70   12.12
   1   8   8   -7.30   13.73
   1   8   9   52.16   24.15
   1   8  10   15.95   14.73
   1   8  11   -7.93   26.14
   1   8  12  -32.75   25.48
   1   8  13   -2.54   17.63
   1   8  14   12.47   23.02
   1   8  15   34.75   21.46
   1   8  16   -1.55   16.65
   1   8  17    1.08   16.74
   1   8  18  -30.51   37.12
   1   8  19   38.86   25.92
   1   8  20   -2.49   28.67
   1   8  21   -2.23   31.55
   1   8  22    5.85   26.80
   1   8  23  -19.81   39.70
  -1   9  21  -46.25   54.33
  -1   9  20   34.71   39.37
  -1   9  19  -55.00   48.43
  -1   9  18   36.49   24.38
  -1   9  17   23.46   14.96
  -1   9  16  -16.34   15.31
  -1   9  15   29.29   31.96
  -1   9  14   50.06   32.13
  -1   9  13   -0.18   19.19
  -1   9  12   29.87   29.78
  -1   9  11   27.89   25.79
   1   9   4   -6.45    8.34
   1   9   5   -8.22   17.63
   1   9   6   -6.02    9.83
   1   9   7  -30.39   22.74
   1   9   8   -3.10   15.02
   1   9   9   44.94   25.75
   1   9  10    2.73   10.65
   1   9  11  -36.50   31.73
   1   9  12   -5.08   14.74
   1   9  13  -26.49   15.90
   1   9  14    9.96   29.27
   1   9  15  -25.38   32.99
   1   9  16  -12.29   28.56
   1   9  17  -52.24   45.62
   1   9  18   36.08   22.94
   1   9  19   -5.27   22.34
   1   9  20    1.46   23.90
   1   9  21  -41.19   38.73
  -1  10  20   -6.02   25.44
  -1  10  19   78.76   55.65
  -1  10  18   39.35   37.89
  -1  10  17    1.99   29.71
  -1  10  16  -21.86   23.77
  -1  10  15  -18.31   36.15
   1  10  12   20.88   19.55
   1  10  13   18.59   23.80
   1  10  14  -10.58   16.21
   1  10  15   98.45   39.68
   1  10  16  -27.74   19.44
   1  10  17   78.97   46.76
   1  10  18   26.71   39.14
   1  10  19   -7.50   25.30
   1  10  20  -31.24   31.61
   2 -11 -11  -38.14   36.80
   2 -11 -10   23.12   22.93
   2 -11  -9  -34.90   33.63
   2 -11  -8   36.61   27.91
   2 -11  -7   -5.56   31.59
   2 -11  -6   43.63   30.92
   2 -11  -5   -5.75   14.74
   2 -11  -4   12.08   20.57
   2 -11  -3   65.51   45.37
   2 -11  -2    6.50   26.30
   2 -11  -1  -21.25   17.61
   2 -11   0    3.48   18.98
   2 -11   1   33.97   27.24
   2 -11   2  -25.52   17.90
   2 -11   3   -8.88   23.96
   2 -11   4   16.74   23.85
   2 -11   5    8.33   19.55
   2 -11   6   12.17   20.09
   2 -11   7  -25.41   22.74
   2 -11   8  -35.58   18.68
   2 -11   9  -20.06   23.27
   2 -11  10    5.59   14.80
   2 -11  11   18.75   18.10
   2 -11  12   21.59   21.19
   2 -11  13   -4.28   13.26
   2 -11  14   -7.48   11.60
   2 -11  15    5.75   17.03
   2 -10 -19   36.03   55.03
   2 -10 -19   45.61   24.07
   2 -10 -18   45.38   43.86
   2 -10 -18   38.42   24.86
   2 -10 -17  -21.94   27.38
   2 -10 -17  -92.37   72.18
   2 -10 -16   64.18   37.12
   2 -10 -16  191.50  113.56
   2 -10 -15  134.98   74.02
   2 -10 -15  -41.10   30.66
   2 -10 -14  135.76  121.27
   2 -10 -14   -3.66   20.71
   2 -10 -13    7.66   14.03
   2 -10 -13   54.44   74.97
   2 -10 -12  -48.37   37.72
   2 -10 -12   -5.10   42.24
   2 -10 -11  -54.44   65.46
   2 -10 -11  -17.06   21.73
   2 -10 -10  -68.25   40.07
   2 -10 -10  137.33   94.42
   2 -10  -9    9.08   16.74
   2 -10  -9  -15.31   41.28
   2 -10  -8   -0.68   18.49
   2 -10  -8   27.63   34.45
   2 -10  -7   18.49   13.57
   2 -10  -7  -28.69   43.13
   2 -10  -6   35.26   40.91
   2 -10  -6   16.96   20.13
   2 -10  -5   53.37   25.62
   2 -10  -5   74.54   55.52
   2 -10  -4   18.13   24.38
   2 -10  -4   -7.90   19.01
   2 -10  -3   18.85   21.82
   2 -10  -3  -63.32   37.39
   2 -10  -2  -13.65   32.09
   2 -10  -2    3.45   15.56
   2 -10  -1   -0.93   30.14
   2 -10  -1   35.55   18.69
   2 -10   0   42.24   37.81
   2 -10   0    4.29   23.83
   2 -10   1  -22.86   30.15
   2 -10   1   19.64   17.28
   2 -10   2  -24.45   24.40
   2 -10   2    2.39   27.43
   2 -10   3   41.48   30.45
   2 -10   3    6.00   44.97
   2 -10   4    7.22   15.34
   2 -10   4    2.29   33.67
   2 -10   5   38.26   24.22
   2 -10   5   43.75   39.86
   2 -10   6   52.13   43.43
   2 -10   6   25.71   19.28
   2 -10   7   33.34   30.84
   2 -10   7  -24.96   17.24
   2 -10   8  -39.38   49.96
   2 -10   8   35.31   21.60
   2 -10   9   19.08   22.60
   2 -10   9   21.98   29.92
   2 -10  10  -36.31   47.84
   2 -10  10   50.96   27.34
   2 -10  11  -17.01   21.61
   2 -10  12   -9.64   18.23
   2 -10  13   15.20   20.72
   2 -10  14   18.85   16.23
   2 -10  15   -8.61   19.00
   2 -10  16  -23.63   14.62
   2  -9 -21   52.42   70.02
   2  -9 -20  -22.04   21.35
   2  -9 -19   -3.76   33.92
   2  -9 -19  -61.01   40.49
   2  -9 -18   20.19   28.30
   2  -9 -18  -40.43   57.05
   2  -9 -17    1.67   36.78
   2  -9 -17   -5.12   15.07
   2  -9 -16   94.50   80.93
   2  -9 -16  -23.14   34.10
   2  -9 -15   -0.83   34.05
   2  -9 -15  -16.89   16.59
   2  -9 -14  101.75   83.64
   2  -9 -14   -4.04   13.53
   2  -9 -13   -3.54   27.11
   2  -9 -13  -54.89   46.42
   2  -9 -12   81.28   72.04
   2  -9 -12   26.81   30.10
   2  -9 -11 -147.59  107.01
   2  -9 -11    4.24   14.51
   2  -9 -10    9.31   21.16
   2  -9 -10  -38.50   53.50
   2  -9  -9    5.69   13.05
   2  -9  -9   -2.49   34.51
   2  -9  -8   -8.41   23.53
   2  -9  -8   95.31   65.41
   2  -9  -7  -10.08   50.05
   2  -9  -7   -9.59   19.06
   2  -9  -6   17.29   23.13
   2  -9  -6   44.41   57.82
   2  -9  -5  116.55   49.94
   2  -9  -5  -24.90   21.57
   2  -9  -4  -45.03   35.59
   2  -9  -4   50.90   49.81
   2  -9  -3   33.94   39.18
   2  -9  -3   14.39   19.65
   2  -9  -2   42.84   48.15
   2  -9  -2  -31.48   29.69
   2  -9  -1   28.07   18.93
   2  -9  -1  -69.55   42.67
   2  -9   0  -12.09   31.67
   2  -9   1   23.94   26.60
   2  -9   2  -30.74   30.13
   2  -9   3   58.61   51.40
   2  -9   4  -19.38   23.57
   2  -9   5  -90.00   59.18
   2  -9   6   12.34   21.09
   2  -9   7  -53.95   50.76
   2  -9   8   26.55   26.70
   2  -9   9   28.50   25.43
   2  -9  10   -2.78   42.04
   2  -9  10  -17.22   17.28
   2  -9  11   38.74   42.41
   2  -9  11    8.49   14.07
   2  -9  12   34.98   30.14
   2  -9  13   -6.70   20.76
   2  -9  14  -22.66   15.01
   2  -9  15   20.37   22.31
   2  -9  16   -7.96   18.39
   2  -8 -22   39.29   17.35
   2  -8 -21   41.43   34.47
   2  -8 -20  -46.70   33.16
   2  -8 -20   23.41   19.44
   2  -8 -19  -20.65   23.26
   2  -8 -19   -2.74   37.84
   2  -8 -18    2.13   17.86
   2  -8 -18   34.23   43.32
   2  -8 -17   16.63   26.35
   2  -8 -17   51.50   33.34
   2  -8 -16   17.96   23.06
   2  -8 -16   10.66   13.06
   2  -8 -15    8.63   17.32
   2  -8 -15   -0.09   34.98
   2  -8 -14   33.00   37.70
   2  -8 -14  -11.37   17.25
   2  -8 -13   27.71   23.68
   2  -8 -13  -24.29   21.48
   2  -8 -12  -11.62   31.29
   2  -8 -12   48.71   41.94
   2  -8 -11   36.93   24.78
   2  -8 -11   32.57   53.66
   2  -8 -10   43.02   52.22
   2  -8 -10   69.54   31.12
   2  -8  -9  -59.10   60.74
   2  -8  -9   21.64   17.86
   2  -8  -8   57.06   30.77
   2  -8  -8    6.59   32.20
   2  -8  -7  106.86   77.60
   2  -8  -6   72.56   65.61
   2  -8  -5   33.04   49.16
   2  -8  -4   25.61   20.93
   2  -8  -3    6.03   46.53
   2  -8  -2   33.38   43.34
   2  -8  -1   -7.84   16.14
   2  -8   0   40.17   40.13
   2  -8   1  -27.11   20.96
   2  -8   2   55.72   36.50
   2  -8   3   -5.65   15.81
   2  -8   4   -5.52   27.51
   2  -8   5  -12.05   23.85
   2  -8   6   15.07   29.03
   2  -8   7   -6.56   34.03
   2  -8   8  -80.31   41.30
   2  -8   9   75.13   52.00
   2  -8  10   -0.53   47.72
   2  -8  11   -0.43   23.20
   2  -8  16   43.69   23.77
   2  -8  17   25.29   19.41
   2  -7 -24  -30.86   45.51
   2  -7 -23  -35.36   22.64
   2  -7 -22   45.42   39.29
   2  -7 -21   14.49   29.18
   2  -7 -20   22.97   22.65
   2  -7 -20   -6.90   28.34
   2  -7 -19    9.23   23.01
   2  -7 -19  -18.60   32.46
   2  -7 -18   27.42   34.36
   2  -7 -18   20.41   21.32
   2  -7 -17   -0.15   33.87
   2  -7 -17  -17.92   19.47
   2  -7 -16    8.19   23.61
   2  -7 -16  -16.36   36.93
   2  -7 -15   19.57   21.62
   2  -7 -15  -27.06   14.86
   2  -7 -14   -2.71   22.51
   2  -7 -14   -0.63   32.04
   2  -7 -13   19.95   16.07
   2  -7 -13  -23.32   42.42
   2  -7 -12   15.80   20.23
   2  -7 -12    7.85   30.67
   2  -7 -11   22.92   10.64
   2  -7 -11  -68.43   55.02
   2  -7 -10  -17.82   40.46
   2  -7  -9   45.02   47.35
   2  -7  -8   -9.13   27.27
   2  -7  -7   71.97   58.90
   2  -7  -6  118.15   62.85
   2  -7  -5  152.65   69.66
   2  -7  -4   51.94   45.24
   2  -7  -3  -17.62   31.33
   2  -7  -2   27.60   32.43
   2  -7  -1  -11.08   36.08
   2  -7   0   14.28   38.31
   2  -7   1   32.15   48.16
   2  -7   2   10.93   40.35
   2  -7   3   44.75   35.73
   2  -7   3   20.58   12.43
   2  -7   4    7.98   39.57
   2  -7   4   12.47   10.47
   2  -7   5   12.74   34.51
  -2  -7  -5   40.93   10.91
   2  -7   6   -9.89   28.20
  -2  -7  -6   31.45   12.23
   2  -7   7    4.58   33.26
  -2  -7  -7    4.44   13.32
   2  -7   8   -0.43   43.19
  -2  -7  -8   28.12   20.27
   2  -7   9    2.12   47.70
  -2  -7  -9  -24.74   20.74
  -2  -7 -10   24.80   23.53
   2  -7  10  -28.20   24.06
   2  -7  10    8.12   17.17
   2  -7  11   17.54   47.97
  -2  -7 -11   14.46   21.97
   2  -7  11   53.37   41.68
   2  -7  12    3.19   14.58
   2  -6 -25  -36.95   18.19
   2  -6 -24  -16.38   23.10
   2  -6 -23  -19.71   31.56
   2  -6 -22   36.45   15.85
   2  -6 -21  -25.75   21.59
   2  -6 -20  -21.48   21.38
   2  -6 -20  -26.68   26.86
   2  -6 -19  -25.65   24.74
   2  -6 -19   18.20   29.94
   2  -6 -18    4.40   29.51
   2  -6 -18   16.51   18.64
   2  -6 -17   34.87   20.87
   2  -6 -17  -16.00   29.00
   2  -6 -16  -26.07   32.56
   2  -6 -16    8.00   16.97
   2  -6 -15    6.55   17.09
   2  -6 -15    0.32   20.90
   2  -6 -14   60.14   42.35
   2  -6 -14   10.43   13.19
   2  -6 -13   54.35   33.96
   2  -6 -12    7.75   13.77
   2  -6 -11   71.26   34.21
   2  -6 -10  162.87   58.88
   2  -6  -9   66.95   43.58
   2  -6  -8   15.60   17.09
   2  -6  -7   18.14   16.96
   2  -6  -6   36.19   49.43
   2  -6  -5  102.04   56.98
   2  -6  -4  119.51   57.49
   2  -6  -3    5.25   25.99
   2  -6  -2  -12.13   22.52
   2  -6  -1   40.12   25.99
   2  -6   0   37.74   29.20
   2  -6   1   43.11   39.44
   2  -6   2   40.28   43.92
   2  -6   2   25.00   15.38
   2  -6   3   67.33   32.73
  -2  -6  -4  131.91   22.87
  -2  -6  -4   99.47   30.61
   2  -6   4   85.58   40.60
  -2  -6  -5  162.31   71.93
  -2  -6  -5   46.15   16.36
   2  -6   5  114.22   65.17
  -2  -6  -6   52.97   20.82
   2  -6   6   -1.46   28.38
  -2  -6  -7   55.95   39.73
   2  -6   7   10.94   43.71
  -2  -6  -8   49.45   21.40
   2  -6   8   59.04   43.95
  -2  -6  -9   26.57   21.14
   2  -6   9    6.11   42.34
  -2  -6 -10    3.31   20.57
   2  -6  10   41.84   45.69
   2  -6  10   20.07   27.00
   2  -6  11   67.37   50.85
   2  -6  11   45.82   26.65
   2  -6  12    1.94   26.12
   2  -6  12   39.01   17.00
   2  -6  13   52.48   27.77
   2  -6  14   37.74   32.07
   2  -6  15   52.39   50.27
   2  -6  16   16.95   49.63
   2  -6  17    7.91   45.37
   2  -6  18  -21.39   38.78
   2  -5 -26  -24.83   29.13
   2  -5 -25   33.53   31.21
   2  -5 -24  -26.28   25.72
   2  -5 -23  -14.33   38.69
   2  -5 -22   26.66   34.44
   2  -5 -21   17.33   26.63
   2  -5 -20   31.27   23.24
   2  -5 -20    5.96   21.80
   2  -5 -19   35.37   25.98
   2  -5 -19   12.36   23.20
   2  -5 -18    6.71   20.86
   2  -5 -18    7.20   17.77
   2  -5 -17   19.51   13.88
   2  -5 -17   -3.79   19.53
   2  -5 -16    0.43   11.72
   2  -5 -16   16.01   31.73
   2  -5 -15  -14.04   17.02
   2  -5 -14   14.27   14.97
   2  -5 -13   98.68   46.82
   2  -5 -12   24.49   14.76
   2  -5 -11   30.59   37.90
   2  -5 -10  -10.63   12.63
   2  -5  -9   63.45   34.05
   2  -5  -8    0.79   15.12
   2  -5  -7   27.99   22.93
   2  -5  -6   -1.88   29.58
   2  -5  -5  -34.04   34.01
   2  -5  -4    9.27   26.51
   2  -5  -3  273.04   70.39
   2  -5  -2  178.28   61.11
   2  -5  -1    9.98   22.91
   2  -5   0   59.35   28.82
   2  -5   1   12.04   20.42
   2  -5   2    1.68   23.75
  -2  -5  -3    0.05    8.35
   2  -5   3   -7.74   22.73
  -2  -5  -4   27.21   23.58
   2  -5   4   29.87   46.26
   2  -5   5   98.18   48.80
  -2  -5  -5  110.03   49.26
  -2  -5  -6   11.63   25.05
   2  -5   6    8.46   25.29
  -2  -5  -7   40.19   29.76
   2  -5   7    9.65   24.49
  -2  -5  -8   -0.44   29.35
   2  -5   8   55.12   43.06
  -2  -5  -9   25.64   19.43
   2  -5   9   -4.46   21.23
   2  -5  10   58.97   56.48
   2  -5  11  190.44   76.77
   2  -5  11  211.97   58.92
   2  -5  12   62.58   35.91
   2  -5  13  104.00   39.26
   2  -5  14   67.99   52.64
   2  -5  15   49.23   41.11
   2  -5  16   93.36   62.85
   2  -5  17   -0.68   59.13
   2  -5  18  -24.01   43.02
   2  -5  19  108.11   69.46
   2  -5  20  -77.71   46.67
   2  -5  21  -23.06   30.57
   2  -5  22  -12.10   40.41
   2  -4 -27   -3.86   40.69
   2  -4 -26    5.99   19.49
   2  -4 -25   29.64   42.69
   2  -4 -24  -12.76   27.23
   2  -4 -23    1.51   27.88
   2  -4 -22   -3.68   15.44
   2  -4 -21   30.05   30.05
   2  -4 -20    9.55   13.35
   2  -4 -20   21.05   28.45
   2  -4 -19   46.36   22.22
   2  -4 -19   30.43   34.60
   2  -4 -18   29.39   13.67
   2  -4 -18   -4.02   27.99
   2  -4 -17   -9.86   13.60
   2  -4 -17   -6.70   14.95
   2  -4 -16   -2.31   19.05
   2  -4 -15   12.91   19.64
   2  -4 -14   95.89   36.36
   2  -4 -13   -2.14   18.83
   2  -4 -12    0.42   14.15
   2  -4 -11  -10.90   18.94
   2  -4 -10   89.24   39.08
   2  -4  -9   23.74   22.94
   2  -4  -8   57.15   34.95
   2  -4  -7   95.02   46.49
   2  -4  -6  153.91   56.65
   2  -4  -5   83.55   38.18
   2  -4  -4  149.30   46.15
   2  -4  -3   46.93   33.25
   2  -4  -2   21.82   18.30
   2  -4  -2  -13.18   23.42
   2  -4  -1    7.52   33.62
   2  -4   0    7.61   26.10
   2  -4   1  -25.70   36.14
   2  -4   2  -18.58   37.73
  -2  -4  -2   21.57   12.51
  -2  -4  -3   -7.07   10.68
   2  -4   3  -47.57   38.43
  -2  -4  -4   53.71   29.46
   2  -4   4   75.46   39.83
  -2  -4  -5   28.12   30.68
   2  -4   5   -8.90   21.79
  -2  -4  -6   87.28   41.19
   2  -4   6   77.97   45.65
  -2  -4  -7  121.08   45.08
   2  -4   7   62.16   41.69
  -2  -4  -8   61.48   23.21
   2  -4   8  181.43   74.71
  -2  -4  -9   -7.55   17.13
   2  -4   9   37.26   31.67
   2  -4  10  188.63   54.74
   2  -4  10  155.10   57.64
   2  -4  11  165.90   68.57
   2  -4  11  164.89   52.08
   2  -4  12   80.15   43.93
   2  -4  13   90.66   50.17
   2  -4  14   88.20   40.75
   2  -4  15   97.22   53.80
   2  -4  16   21.90   34.71
   2  -4  17  -67.30   60.50
   2  -4  18  -25.67   30.51
   2  -4  19   14.42   44.08
   2  -4  20  -24.14   29.93
   2  -4  21  -12.00   37.95
   2  -4  22  127.20   70.17
   2  -4  23  -39.96   33.43
   2  -4  24   43.41   46.74
   2  -4  25    3.28   39.92
   2  -4  26   25.22   49.51
   2  -3 -28  -50.54   34.46
  -2  -3  28  -32.43   33.18
   2  -3 -27   32.48   41.53
  -2  -3  27   49.66   33.76
  -2  -3  26   -4.90   14.28
   2  -3 -26  -47.89   42.51
   2  -3 -25   12.61   26.81
  -2  -3  25   13.18   20.27
   2  -3 -24  -27.19   29.17
  -2  -3  24   21.10   13.50
  -2  -3  23   27.87   27.21
   2  -3 -23   64.95   39.34
   2  -3 -22  -48.08   31.88
  -2  -3  22   12.36   17.33
   2  -3 -21   20.37   31.40
   2  -3 -20  -14.45   26.56
   2  -3 -20   19.21   13.02
   2  -3 -19   37.13   14.97
   2  -3 -19   36.11   29.61
   2  -3 -18    8.82   12.30
   2  -3 -18   61.58   23.70
   2  -3 -17   -7.60   30.19
   2  -3 -16   40.28   27.65
   2  -3 -15   58.74   31.41
   2  -3 -14   -5.14   13.42
   2  -3 -13   60.38   31.19
   2  -3 -12   82.53   37.29
   2  -3 -11   56.36   23.67
   2  -3 -10   21.90   11.93
   2  -3  -9   61.86   30.33
   2  -3  -8   54.52   24.01
   2  -3  -7   60.31   35.33
   2  -3  -6  503.81   80.98
   2  -3  -5  585.85   90.00
   2  -3  -4   43.41   35.32
   2  -3  -4    1.31    9.57
   2  -3  -3  224.85   61.84
   2  -3  -2  135.71   46.85
  -2  -3   1  234.23   28.25
   2  -3  -1  197.56   57.30
  -2  -3   0  162.68   24.06
   2  -3   0  132.45   45.24
   2  -3   1   38.85   36.85
  -2  -3  -1   65.40   19.55
   2  -3   2  146.28   40.92
  -2  -3  -2  117.63   27.74
  -2  -3  -3    1.67   13.24
   2  -3   3   36.84   34.99
   2  -3   4   15.61   23.31
  -2  -3  -4    9.01   22.82
  -2  -3  -5   28.78   14.68
   2  -3   5   55.55   44.40
  -2  -3  -6  230.74   55.09
   2  -3   6  202.20   69.91
  -2  -3  -7   50.93   22.95
   2  -3   7    7.69   26.09
  -2  -3  -8  367.99   74.25
   2  -3   8  387.20   93.29
  -2  -3  -9    1.23   31.11
   2  -3   9   45.88   21.96
   2  -3  10   43.31   31.15
   2  -3  10    7.54   23.79
   2  -3  11   11.33   20.75
   2  -3  11   14.73   23.74
   2  -3  12  101.26   37.72
   2  -3  13   11.34   19.98
   2  -3  14  100.87   42.15
   2  -3  15   -6.28   18.55
   2  -3  16   65.04   49.83
   2  -3  17   39.70   26.62
   2  -3  18   48.64   46.77
   2  -3  19   41.70   41.34
   2  -3  20  -43.68   49.51
   2  -3  21   39.47   28.73
   2  -3  22   25.06   63.17
   2  -3  23  -87.33   47.83
   2  -3  24  -70.59   67.71
   2  -3  25   -6.14   34.65
   2  -3  26   38.63   65.92
   2  -3  27   72.03   72.09
   2  -3  28  -45.81   35.95
   2  -3  29  -37.42   28.83
   2  -3  30   39.37   58.54
  -2  -2  31  -80.92   46.87
  -2  -2  30   78.84   64.33
  -2  -2  29    0.16   23.56
   2  -2 -28  -24.51   42.37
  -2  -2  28   24.84   29.60
   2  -2 -27    5.85   18.51
  -2  -2  27  -50.97   33.91
  -2  -2  26    1.52   17.54
   2  -2 -26  -38.26   22.90
  -2  -2  25  -16.29   14.96
   2  -2 -25  -14.56   30.47
  -2  -2  24   31.11   25.09
   2  -2 -24   -7.20   32.54
  -2  -2  23   28.77   30.30
   2  -2 -23   22.82   26.58
  -2  -2  22   37.13   26.03
   2  -2 -22   14.12   24.28
  -2  -2  21   18.41   20.71
   2  -2 -21   15.14   22.80
   2  -2 -20   68.38   44.95
  -2  -2  20   51.32   32.00
   2  -2 -19  -20.21   14.97
  -2  -2  19    0.01   15.06
   2  -2 -19   -1.33    7.99
   2  -2 -18   29.52   24.10
  -2  -2  18   -0.57   11.24
   2  -2 -17   24.49   30.12
  -2  -2  17    5.70    9.66
   2  -2 -16   46.80   35.10
   2  -2 -15   12.87   14.91
   2  -2 -14    7.12   12.31
   2  -2 -13   39.52   24.37
   2  -2 -12   -5.94   13.86
   2  -2 -11  231.63   52.95
   2  -2 -10   97.94   36.31
   2  -2  -9    6.91   15.59
   2  -2  -8   22.37   19.98
   2  -2  -7 1219.75  114.28
   2  -2  -6  889.12   98.06
   2  -2  -6  833.23   83.52
   2  -2  -5    4.69   18.07
   2  -2  -5   25.28   17.57
   2  -2  -4   65.10   33.39
   2  -2  -3  103.83   33.91
  -2  -2   3   91.15   23.79
  -2  -2   2  182.14   34.45
   2  -2  -2  220.29   58.23
  -2  -2   1  239.91   35.57
   2  -2  -1  204.71   58.95
  -2  -2   0   17.63   11.07
   2  -2   0   26.73   35.27
   2  -2   1  131.22   56.44
  -2  -2  -1  140.20   27.84
   2  -2   2  104.29   45.89
  -2  -2  -2   71.22   18.63
   2  -2   3   24.69   31.37
  -2  -2  -3   40.34   14.92
   2  -2   4    5.55   23.12
  -2  -2  -4   29.82   21.11
   2  -2   5  177.46   67.25
  -2  -2  -5  180.06   45.53
   2  -2   6  159.23   48.61
  -2  -2  -6  251.01   55.23
   2  -2   7  746.17  121.27
  -2  -2  -7  735.17  103.46
   2  -2   8   90.96   26.23
  -2  -2  -8  133.34   49.81
   2  -2   9  339.55   91.14
  -2  -2  -9  288.58   73.16
   2  -2  10  345.49   88.73
   2  -2  10  346.88   67.53
   2  -2  11  174.61   51.88
   2  -2  12    3.94   15.12
   2  -2  13   64.04   33.32
   2  -2  14  146.26   54.22
   2  -2  15   42.99   31.07
   2  -2  16   10.27   16.06
   2  -2  17    7.69   39.58
   2  -2  18   81.29   56.09
   2  -2  19   79.05   54.89
   2  -2  20   30.85   28.68
   2  -2  21   -3.86   35.67
   2  -2  22   14.27   30.44
   2  -2  23  -27.69   49.58
   2  -2  24  -12.58   36.82
   2  -2  25    2.46   30.30
   2  -2  26    5.00   45.06
   2  -2  27   13.94   34.93
   2  -2  28  -43.61   42.49
   2  -2  29    5.30   33.89
  -2  -1  31   29.57   65.53
  -2  -1  30  -31.68   45.95
  -2  -1  29   24.55   23.61
   2  -1 -29    7.53   35.28
  -2  -1  28   54.03   48.91
   2  -1 -28   36.81   46.81
  -2  -1  27  -26.50   36.66
  -2  -1  26   35.98   36.68
  -2  -1  25   34.52   38.50
  -2  -1  24   30.34   19.93
  -2  -1  23    5.86   11.65
  -2  -1  22    1.79   19.43
  -2  -1  21   19.52   22.53
  -2  -1  20   13.63   19.26
  -2  -1  19   71.94   34.61
   2  -1 -19   40.04   11.12
  -2  -1  18   98.07   35.41
   2  -1 -18   90.32   43.47
  -2  -1  17    4.62   12.88
   2  -1 -17   62.77   35.34
  -2  -1  16   18.78   13.42
   2  -1 -16   42.91   27.53
  -2  -1  15   27.16   17.88
   2  -1 -15    9.22   11.84
  -2  -1  14   74.09   26.64
   2  -1 -14   50.78   26.50
   2  -1 -13   92.04   35.33
   2  -1 -12   97.67   36.74
   2  -1 -11   34.92   23.56
   2  -1 -10   -8.67   17.76
   2  -1  -9  193.42   44.05
   2  -1  -8   77.72   26.08
   2  -1  -7  699.38   80.84
   2  -1  -7  760.02   80.63
   2  -1  -6  123.01   29.18
   2  -1  -6  152.08   37.15
   2  -1  -5  540.00   69.76
  -2  -1   5  580.54   66.53
  -2  -1   4   29.17   14.21
   2  -1  -4   33.92   23.16
   2  -1  -3   -3.90   20.86
  -2  -1   3  -18.69   13.59
   2  -1  -2  175.65   42.96
  -2  -1   2  204.69   37.27
  -2  -1   1  157.48   35.26
   2  -1  -1  195.61   48.57
  -2  -1   0  104.32   21.61
   2  -1   0   65.42   33.56
  -2  -1  -1  152.57   37.40
   2  -1   1  107.72   39.41
   2  -1   2  110.16   31.73
  -2  -1  -2  108.95   35.49
   2  -1   3   32.88   35.67
  -2  -1  -3   21.03   13.86
   2  -1   4  333.18   78.62
  -2  -1  -4  289.61   61.95
  -2  -1  -5  669.99   90.28
   2  -1   5  634.10   94.10
   2  -1   6  133.02   46.26
  -2  -1  -6  195.94   52.70
   2  -1   7  707.01  110.85
  -2  -1  -7  705.43  102.22
   2  -1   8  -15.96   30.06
  -2  -1  -8    5.31   15.54
   2  -1   9  163.36   55.27
   2  -1   9   87.16   38.66
   2  -1  10  302.76   62.06
   2  -1  11  -17.14   27.20
   2  -1  12   52.71   30.38
   2  -1  13   21.29   22.65
   2  -1  14   -4.90   15.89
   2  -1  15   -3.26   14.89
   2  -1  16   37.18   31.12
   2  -1  17   20.50   22.45
   2  -1  18  -26.37   33.71
   2  -1  19   66.65   51.69
   2  -1  20  -59.11   41.95
   2  -1  21  -50.63   62.77
   2  -1  22   45.39   37.40
   2  -1  23   -0.95   21.62
   2  -1  24   13.77   19.85
   2  -1  25   62.78   31.72
   2  -1  26    8.92   38.10
   2  -1  27    3.63   31.91
   2  -1  28  -42.61   43.28
   2  -1  29   52.83   58.09
  -2   0  30   83.88   66.03
  -2   0  29   37.79   39.26
  -2   0  28   -4.07   25.05
  -2   0  27   -1.40   26.75
  -2   0  26  -20.15   22.34
  -2   0  25   19.33   22.52
  -2   0  24   -0.14   15.86
  -2   0  23   -2.11   16.15
  -2   0  22    6.22   16.30
  -2   0  21   33.12   20.08
  -2   0  20   35.39   18.57
  -2   0  19  143.14   45.89
  -2   0  18    9.13   16.10
  -2   0  17   39.30   24.28
  -2   0  16   85.91   27.70
  -2   0  15   41.46   16.65
  -2   0  14   -3.14    9.03
  -2   0  13   31.78   20.11
   2   0 -13   13.51   12.03
   2   0 -12  145.84   42.42
  -2   0  12   94.63   22.50
   2   0 -11  145.80   37.66
   2   0 -10  135.50   39.08
   2   0  -9  919.44   92.22
   2   0  -9  998.82   90.12
   2   0  -8  101.48   28.79
   2   0  -8  110.69   35.00
   2   0  -7  328.85   51.94
   2   0  -7  299.65   45.79
   2   0  -6  102.34   28.83
  -2   0   6  113.36   32.88
   2   0  -6   92.09   33.20
  -2   0   5  167.64   39.94
   2   0  -5  197.26   41.44
   2   0  -4   70.01   24.83
  -2   0   4   37.00   16.50
  -2   0   3  295.34   49.40
   2   0  -3  282.31   49.30
   2   0  -2  -16.82   12.21
  -2   0   2    7.13   12.80
  -2   0   1   21.21   24.82
   2   0  -1   -1.60   15.96
  -2   0   0  123.57   34.18
   2   0   0  117.05   40.14
  -2   0  -1  224.03   45.50
   2   0   1  243.47   48.69
   2   0   2  362.87   62.64
  -2   0  -2  319.06   63.95
  -2   0  -3  360.00   58.92
   2   0   3  406.30   75.67
   2   0   4 2511.06  188.31
  -2   0  -4 2478.25  181.99
   2   0   5   21.26   36.89
  -2   0  -5  -21.71   30.80
   2   0   6  635.83  101.41
  -2   0  -6  518.69   89.78
   2   0   7  732.55  113.75
  -2   0  -7  694.21  104.31
   2   0   8  654.61   89.12
   2   0   9   64.68   29.83
   2   0  10   94.03   42.57
   2   0  11  -13.61   17.07
   2   0  12   19.10   20.31
   2   0  13  -11.08   26.02
   2   0  14    7.22   15.25
   2   0  15   40.54   36.56
   2   0  16  -11.78   38.55
   2   0  17   59.98   43.75
   2   0  18   45.04   38.04
   2   0  19   -4.68   25.48
   2   0  20   38.33   25.97
   2   0  21  -38.07   25.48
   2   0  22    9.12   26.10
   2   0  23  -34.28   39.11
   2   0  24  -18.67   32.66
   2   0  25  -13.07   35.85
   2   0  26  -20.01   18.05
   2   0  27   29.26   38.29
   2   0  28  -49.58   50.11
  -2   1  30   -1.10   27.59
  -2   1  29   34.88   39.26
  -2   1  28   20.51   36.57
  -2   1  27   18.47   18.39
  -2   1  26  -48.42   53.52
  -2   1  25   55.46   37.34
  -2   1  24   46.11   35.70
  -2   1  23  -30.00   27.27
  -2   1  22    7.79   24.53
  -2   1  21   34.98   26.76
  -2   1  20  -19.56   19.46
  -2   1  19   37.57   26.79
  -2   1  18  110.13   39.43
  -2   1  17   23.30   26.66
  -2   1  16  -11.44   12.95
  -2   1  15   10.40   13.58
  -2   1  14   53.28   23.07
  -2   1  13   95.17   30.48
  -2   1  12   51.65   18.87
   2   1 -11   53.74   25.32
  -2   1  11   57.84   24.47
   2   1 -10  -15.68   14.02
   2   1 -10   -9.93   11.06
   2   1  -9  230.07   46.86
   2   1  -9  252.60   44.36
   2   1  -8   50.11   22.16
   2   1  -8   63.44   19.57
   2   1  -7  779.20   73.35
  -2   1   7  784.33   88.24
   2   1  -7  697.61   65.60
  -2   1   6  141.18   42.06
   2   1  -6  181.90   37.17
   2   1  -5  589.12   61.15
  -2   1   5  583.58   77.49
   2   1  -4   39.51   18.46
  -2   1   4   11.50   23.13
   2   1  -3   34.09   20.55
  -2   1   3  -21.72   16.10
  -2   1   2  258.39   53.51
   2   1  -2  200.67   40.28
  -2   1   1  156.05   43.40
   2   1  -1  120.76   31.11
  -2   1   0   80.78   32.47
   2   1   0  111.51   31.40
   2   1   1  160.90   44.64
  -2   1  -1  191.99   54.24
   2   1   2  156.89   47.28
  -2   1  -2  125.19   42.50
   2   1   3   24.02   25.35
  -2   1  -3   29.26   20.79
   2   1   4  308.05   57.32
  -2   1  -4  290.25   67.01
   2   1   5  614.71   88.33
  -2   1  -5  639.87   95.27
   2   1   6  151.83   46.63
  -2   1  -6  130.76   46.13
   2   1   7  699.95   85.34
   2   1   8   -5.32   16.12
   2   1   9  113.30   43.57
   2   1  10  263.15   58.02
   2   1  11   12.65   17.01
   2   1  12   23.50   15.30
   2   1  13   33.62   12.07
   2   1  14  -39.82   31.26
   2   1  15    0.90   22.27
   2   1  16   23.35   19.73
   2   1  17  -19.66   31.26
   2   1  18    1.11   27.21
   2   1  19    8.53   28.53
   2   1  20  -53.07   39.92
   2   1  21   -9.80   19.81
   2   1  22   -6.54   17.31
   2   1  23   22.31   27.23
   2   1  24   -4.60   22.42
   2   1  25    9.17   22.77
   2   1  26    5.55   22.78
   2   1  27  -38.81   33.80
   2   1  28  -19.15   44.40
  -2   2  29    0.53   48.60
  -2   2  28   16.62   25.35
  -2   2  27   13.84   35.54
  -2   2  26   28.49   18.45
  -2   2  25   11.04   23.33
  -2   2  24    5.54   18.92
  -2   2  23   51.53   27.72
  -2   2  22   60.58   38.39
  -2   2  21   70.41   36.84
  -2   2  20   42.54   24.99
  -2   2  19    6.19   11.71
  -2   2  18    8.75   10.45
  -2   2  17   11.64   18.72
   2   2 -17    7.06    4.61
  -2   2  16   22.73   18.26
   2   2 -16   19.60    9.72
  -2   2  15    9.74   16.19
   2   2 -15   -1.70    9.38
  -2   2  14   21.69   21.81
  -2   2  13    8.31   14.61
  -2   2  12   -2.18   10.38
   2   2 -11  291.83   44.00
  -2   2  11  176.33   39.10
   2   2 -10   93.84   30.04
   2   2  -9    1.87    8.62
   2   2  -9   12.06   10.80
   2   2  -8   19.01    9.58
   2   2  -8   51.55   20.39
   2   2  -7 1222.04   86.82
   2   2  -7 1225.71   83.16
   2   2  -6  903.84   72.54
   2   2  -5   13.43   11.58
  -2   2   5   45.94   21.81
   2   2  -4   78.43   21.21
  -2   2   4   87.32   32.93
   2   2  -3   96.24   24.99
  -2   2   3   90.64   35.06
  -2   2   2  199.69   54.89
   2   2  -2  144.43   30.23
  -2   2   1  325.95   62.28
   2   2  -1  223.83   38.94
  -2   2   0    8.77   17.41
   2   2   0   24.67   19.75
   2   2   1  124.92   34.95
  -2   2  -1  125.39   36.34
   2   2   2  114.01   34.05
  -2   2  -2  116.70   43.39
   2   2   3   39.19   20.62
  -2   2  -3   47.35   27.60
  -2   2  -4   43.86   41.51
   2   2   5  197.29   48.09
   2   2   6  217.43   49.60
   2   2   7  825.34   95.60
   2   2   8  108.78   33.72
   2   2   9  303.23   61.03
   2   2  10  423.06   72.57
   2   2  11  189.70   54.90
   2   2  12   35.39   20.60
   2   2  13   62.38   39.13
   2   2  14   89.94   39.25
   2   2  15   23.88   23.76
   2   2  16   59.19   33.06
   2   2  17    7.19   29.08
   2   2  18   13.41   30.02
   2   2  19  -38.88   30.34
   2   2  20   50.96   38.37
   2   2  21  -19.42   18.94
   2   2  22    6.04   22.38
   2   2  23   59.08   31.72
   2   2  24  -27.34   15.07
   2   2  25    2.80   18.32
   2   2  26   15.04   31.62
   2   2  27   43.08   48.17
  -2   3  28  -11.79   43.51
  -2   3  27   47.81   46.00
  -2   3  26  -69.79   42.14
  -2   3  25   37.74   35.70
  -2   3  24   18.58   25.01
  -2   3  23   49.97   34.70
  -2   3  22   -0.58   19.40
  -2   3  21   16.75   20.22
  -2   3  20  -22.92   34.29
  -2   3  19   45.05   27.50
  -2   3  18   53.10   29.94
  -2   3  17   17.83   13.99
  -2   3  16   50.82   27.55
   2   3 -16   40.92   14.43
  -2   3  15   17.71   19.27
   2   3 -15   54.73   19.93
   2   3 -14    2.99    8.50
  -2   3  14    5.79   11.37
  -2   3  13   14.53   14.76
   2   3 -13   22.69    6.86
   2   3 -13   15.90    7.58
  -2   3  12   46.95   23.29
   2   3 -12   66.76   20.43
   2   3 -12   28.04   16.75
   2   3 -11   50.95   13.05
   2   3 -11   60.55   22.53
  -2   3  11   51.64   21.62
   2   3 -10   17.72   11.79
   2   3 -10   24.62   18.64
   2   3  -9   62.51   21.05
   2   3  -8   52.64   15.84
   2   3  -8   76.62   21.08
   2   3  -7   49.25   16.80
   2   3  -7   56.16   18.31
   2   3  -6  511.36   52.04
   2   3  -5  733.15   57.95
   2   3  -4   17.81    9.25
   2   3  -3  155.15   23.96
  -2   3   2  201.48   50.86
   2   3  -2  169.53   24.75
  -2   3   1  187.63   46.21
   2   3  -1  181.01   27.02
  -2   3   0  158.91   49.38
   2   3   0  137.67   23.33
  -2   3  -1   69.57   29.72
   2   3   1   73.72   20.59
   2   3   3   53.60   27.26
   2   3   4    9.02   14.75
   2   3   5    3.58   12.89
   2   3   6  221.39   54.03
   2   3   7   21.08   21.38
   2   3   8  431.76   71.96
   2   3   9   46.90   21.21
   2   3  10  108.11   37.83
   2   3  11   55.75   34.28
   2   3  12  139.62   50.48
   2   3  13   43.00   27.71
   2   3  14   27.38   34.84
   2   3  15    1.32   22.52
   2   3  16   22.35   19.88
   2   3  17   58.23   37.61
   2   3  18   -2.32   28.59
   2   3  19   14.20   13.20
   2   3  20  -12.15   32.56
   2   3  21   27.89   28.75
   2   3  22   14.75   34.15
   2   3  23  -23.81   43.60
   2   3  24  -38.09   37.32
   2   3  25   33.53   42.56
   2   3  26   10.92   26.94
   2   3  27  -25.83   39.88
  -2   4  27  -40.77   32.78
  -2   4  26  -52.38   51.40
  -2   4  25    4.20   25.85
  -2   4  24  -10.40   19.54
  -2   4  23  -22.27   28.21
  -2   4  22   24.88   28.68
  -2   4  21    2.28   22.71
  -2   4  20  -45.33   26.70
  -2   4  19  -11.18   17.66
  -2   4  18    6.00   10.43
  -2   4  17   14.05   27.07
  -2   4  16  -24.69   24.19
  -2   4  15   17.74   17.46
   2   4 -15  -15.91   13.12
  -2   4  14   98.70   33.35
   2   4 -14   95.31   23.97
   2   4 -14  132.40   32.24
  -2   4  13   23.91   20.12
   2   4 -13   43.16   16.02
   2   4 -13   10.32   14.07
  -2   4  12   -3.56   10.39
   2   4 -12   18.41   12.04
   2   4 -12   20.97   10.93
  -2   4  11   14.97   19.10
   2   4 -11   16.48    7.81
   2   4 -10   30.38   12.82
   2   4  -9   25.06   10.70
   2   4  -8   42.66   13.70
   2   4  -7   79.22   20.02
   2   4  -7   89.91   20.69
   2   4  -6  115.01   23.04
   2   4  -5   94.31   19.12
   2   4  -4  138.93   20.33
   2   4   1  -17.51   17.49
   2   4   2  -18.28   18.15
   2   4   3    2.45   16.27
   2   4   4   53.21   24.31
   2   4   5   17.84   17.08
   2   4   6   83.07   27.14
   2   4   7  113.37   35.49
   2   4   8  102.47   25.70
   2   4   9    7.18   24.09
   2   4  10  190.88   52.68
   2   4  11  116.04   40.85
   2   4  12   78.55   35.28
   2   4  13   84.40   39.69
   2   4  14  130.76   51.64
   2   4  15   51.42   37.11
   2   4  16   55.11   32.38
   2   4  17   19.23   21.15
   2   4  18   16.63   35.48
   2   4  19   22.34   20.51
   2   4  20   38.31   41.26
   2   4  21   -8.07   15.49
   2   4  22   74.48   46.00
   2   4  23   47.74   20.75
   2   4  24  -47.97   42.53
   2   4  25  -13.23   45.83
   2   4  26    2.97   28.30
  -2   5  26   -1.76   26.76
  -2   5  25   87.55   49.31
  -2   5  24  -25.60   32.99
  -2   5  23   28.84   24.80
  -2   5  22    9.26   14.22
  -2   5  21   19.14   28.60
  -2   5  20    5.11   21.53
  -2   5  19  -27.92   21.84
  -2   5  18   -3.09   19.99
  -2   5  17   11.66   16.83
  -2   5  16   43.64   25.38
  -2   5  15   -7.14    9.51
  -2   5  14   -4.56   15.42
   2   5 -13   80.11   19.76
  -2   5  13   46.73   26.59
  -2   5  12    7.31    8.95
   2   5 -12   13.53   13.90
   2   5 -11   28.81   14.14
   2   5 -10   27.92    6.14
   2   5  -9   62.62   15.26
   2   5  -8    4.30    5.96
   2   5  -7    0.61    6.80
   2   5  -7   -0.92    8.80
   2   5  -6   17.89   11.28
   2   5  -6   13.51    7.33
   2   5  -5    4.92    3.80
   2   5  -5    7.29    3.70
   2   5  -2  182.00   34.93
   2   5  -1   20.61   13.99
   2   5   0   97.90   27.11
   2   5   1   57.01   26.44
   2   5   2   20.32   14.31
   2   5   3   13.15   17.10
   2   5   4   24.74   24.50
   2   5   5  119.05   36.31
   2   5   6    2.67   17.07
   2   5   7   -1.35   16.68
   2   5   8   22.69   12.66
   2   5   9  -11.55   26.13
   2   5  10   -5.43   13.10
   2   5  11  152.82   43.87
   2   5  12   94.23   36.86
   2   5  13  111.52   46.04
   2   5  14   34.48   31.13
   2   5  15   13.08   22.66
   2   5  16   30.98   21.58
   2   5  17   40.96   30.63
   2   5  18  -15.22   28.72
   2   5  19   13.09   18.59
   2   5  20  -10.07   25.98
   2   5  21   30.18   43.18
   2   5  22  -21.19   24.68
   2   5  23  -22.72   30.71
   2   5  24  -69.08   40.90
   2   5  25  -10.54   20.83
  -2   6  25  -18.17   33.03
  -2   6  24   -7.63   20.41
  -2   6  23   -7.28   28.89
  -2   6  22  -11.15   13.14
  -2   6  21  -27.20   31.21
  -2   6  20   14.77   20.15
  -2   6  19    3.68   26.09
  -2   6  18   44.81   29.50
  -2   6  17  -20.32   29.12
  -2   6  16   25.62   22.24
  -2   6  15   -7.48   14.88
  -2   6  14   57.62   31.69
  -2   6  13   38.81   32.10
   2   6 -10   70.54   21.64
   2   6 -10  147.61   20.50
   2   6  -9   18.29   11.21
   2   6  -9   37.14    8.06
   2   6  -8    0.13   12.44
   2   6  -8    5.02    4.08
   2   6  -7   31.63   12.42
   2   6  -7   73.81   12.94
   2   6  -7   39.37   11.95
   2   6  -7   51.90   12.89
   2   6  -6   10.81    9.65
   2   6  -6   14.99    6.85
   2   6  -5   83.70   17.15
   2   6  -4   79.40   14.78
   2   6  -3   30.12   14.88
   2   6  -2    9.70   13.67
   2   6  -1   42.39   19.67
   2   6   0   30.95   11.91
   2   6   1   75.92   26.19
   2   6   2   56.04   27.52
   2   6   3  109.87   33.26
   2   6   4   92.70   35.29
   2   6   5   80.58   31.07
   2   6   6   20.24   22.44
   2   6   7   16.38   13.90
   2   6   8   20.80   14.24
   2   6   9   42.91   32.83
   2   6  10   15.59   15.54
   2   6  11   32.01   21.78
   2   6  12   -1.76   18.40
   2   6  13    3.56   18.44
   2   6  14   35.50   26.72
   2   6  15  -33.09   32.52
   2   6  16   41.15   33.59
   2   6  17   19.63   15.53
   2   6  18   31.78   37.42
   2   6  19    6.17   29.75
   2   6  20    0.12   18.19
   2   6  21   22.89   29.31
   2   6  22  -13.76   30.14
   2   6  23   62.09   47.71
   2   6  24   -0.99   28.66
  -2   7  23    8.89   32.52
  -2   7  22   17.14   34.36
  -2   7  21   17.08   26.02
  -2   7  20  -28.18   14.85
  -2   7  19    9.19   29.82
  -2   7  18  -15.29   15.99
  -2   7  17  -21.62   33.05
  -2   7  16  -14.21   12.85
  -2   7  15   25.39   12.87
   2   7  -5   56.97    8.74
   2   7  -4   16.58    7.93
   2   7  -3   31.59   10.93
   2   7  -2    4.78    8.59
   2   7  -1  -11.67   11.22
   2   7   0  -10.37   12.66
   2   7   1   27.44   12.44
   2   7   2   18.24   17.10
   2   7   3   29.98   17.61
   2   7   4   35.16   22.58
   2   7   5   12.97   15.71
   2   7   6   47.13   27.52
   2   7   7   14.41   21.37
   2   7   8   20.52   18.82
   2   7   9   -9.10   23.68
   2   7  10   18.97   22.53
   2   7  11   13.71   23.87
   2   7  12   22.44   12.97
   2   7  13   16.86   20.87
   2   7  14   11.66   28.86
   2   7  15   38.02   32.04
   2   7  16   25.10   26.54
   2   7  17    8.04   29.22
   2   7  18  -23.71   26.43
   2   7  19   12.46   25.68
   2   7  20  -16.95   30.54
   2   7  21   18.16   33.32
   2   7  22    3.13   27.60
   2   7  23  -12.35   34.59
  -2   8  22  -11.35   32.08
  -2   8  21   19.33   19.39
  -2   8  20   10.42   28.64
  -2   8  19   13.88   29.68
   2   8  -1    4.03    6.55
   2   8   0    2.44    5.96
   2   8   1   -6.68    9.22
   2   8   2    1.97   12.63
   2   8   3   19.44   20.48
   2   8   4   -4.79   13.61
   2   8   5    2.08   15.09
   2   8   6   13.22   15.26
   2   8   7   22.33   15.92
   2   8   8   19.35   16.63
   2   8   9  -16.93   18.07
   2   8  10  -22.86   27.75
   2   8  11  -61.49   31.72
   2   8  12   54.41   34.41
   2   8  13   35.89   40.01
   2   8  14   -5.48   17.41
   2   8  15  -33.12   30.81
   2   8  16   29.69   35.81
   2   8  17   10.61   20.28
   2   8  18  -14.21   24.30
   2   8  19    2.07   19.43
   2   8  20  -52.67   33.51
   2   8  21   40.01   29.83
   2   9   6  -13.57   17.83
   2   9   7   -6.37   12.03
   2   9   8   10.45   11.27
   2   9   9    3.13   18.99
   2   9  10   21.87   15.51
   2   9  11   61.46   35.39
   2   9  12   -0.24   14.47
   2   9  13  -22.39   33.07
   2   9  14  -45.03   32.93
   2   9  15    7.37   24.41
   2   9  16  -12.16   16.04
   2   9  17   14.10   25.10
   2   9  18   -0.98   22.55
   2   9  19   -5.37   21.41
   2   9  20  -75.43   52.42
   2  10  16   -2.13   24.09
   2  10  17  -11.74   34.73
   2  10  18   -2.09   23.59
   2  10  19   26.78   36.45
   3 -11 -13  184.76  145.70
   3 -11 -12   19.19   50.93
   3 -11 -11  -93.65  113.88
   3 -11 -10   53.81   42.09
   3 -11  -9   -7.45   86.81
   3 -11  -8  -43.95   89.69
   3 -11  -7   18.32   47.03
   3 -11  -6   51.51   35.06
   3 -11  -5   38.96   59.68
   3 -11  -4    9.43   25.39
   3 -11  -3 -101.93   89.91
   3 -11  -2    2.73   36.36
   3 -11  -1   62.68   56.17
   3 -11   0  -13.07   38.11
   3 -11   0  -43.48   32.31
   3 -11   1  -42.31   50.71
   3 -11   1   -9.39   23.92
   3 -11   2   -5.59   26.34
   3 -11   2   -7.26   18.59
   3 -11   3    5.80   15.54
   3 -11   3   74.22   62.67
   3 -11   4  -24.68   11.98
   3 -11   4    5.41   28.01
   3 -11   5  -26.97   52.52
   3 -11   6    9.41   44.78
   3 -11   7  -27.09   44.39
   3 -11   8  -49.03   50.19
   3 -10 -16 -137.74   97.80
   3 -10 -16   41.34   38.38
   3 -10 -15  -27.79   21.97
   3 -10 -15  -10.15   47.63
   3 -10 -14    4.96   31.76
   3 -10 -14  -55.69   77.17
   3 -10 -13   19.33   63.05
   3 -10 -13   28.20   35.47
   3 -10 -12  -17.15   17.64
   3 -10 -12  -60.13  123.34
   3 -10 -11  -19.98   40.49
   3 -10 -11   35.02   95.54
   3 -10 -10  -73.95   40.78
   3 -10 -10   48.18   49.65
   3 -10  -9   -5.42   17.50
   3 -10  -9  -65.68   89.33
   3 -10  -8   36.92   42.86
   3 -10  -8  -14.10   49.29
   3 -10  -7  106.82   87.46
   3 -10  -7  -35.97   33.09
   3 -10  -6   73.61   87.65
   3 -10  -5   61.16   49.95
   3 -10  -4  -84.09   71.17
   3 -10  -3   11.79   27.00
   3 -10  -2   46.36   29.64
   3 -10  -1  115.26   63.91
   3 -10   0   20.04   42.29
   3 -10   1   59.94   64.40
   3 -10   2   64.46   68.78
   3 -10   3    8.22   50.14
   3 -10   4   72.78   57.51
   3 -10   5   25.73   49.98
   3 -10   6   22.21   49.02
   3 -10   7  -20.78   24.79
   3 -10   8   35.81   49.49
   3 -10   9  -55.17   58.27
   3 -10  10  -60.08   73.54
   3 -10  11  -53.63   52.17
   3 -10  12   55.88   49.73
   3 -10  15   11.35   16.29
   3  -9 -19    3.72   17.64
   3  -9 -18  -36.35   29.16
   3  -9 -18   10.02   55.27
   3  -9 -17  -62.79   49.95
   3  -9 -17   49.14   28.01
   3  -9 -16  -89.35   87.82
   3  -9 -16  -60.28   33.58
   3  -9 -15   48.98   71.25
   3  -9 -15  -33.11   33.91
   3  -9 -14   59.86   60.49
   3  -9 -14   46.47   24.72
   3  -9 -13    2.72   22.01
   3  -9 -13  -41.28   48.28
   3  -9 -12   44.55   27.99
   3  -9 -12    3.65   62.18
   3  -9 -11  -27.39   41.59
   3  -9 -10   -1.08   38.45
   3  -9  -9   50.79   74.92
   3  -9  -8   58.30   74.08
   3  -9  -7   38.93   81.85
   3  -9  -6    2.26   33.38
   3  -9  -5    7.54   51.45
   3  -9  -4   33.64   75.95
   3  -9  -3   31.18   52.27
   3  -9  -2  -20.24   34.73
   3  -9  -1   96.32   73.77
   3  -9   0   55.14   71.25
   3  -9   1  -69.21   45.85
   3  -9   2   58.04   47.25
   3  -9   3   81.53   65.63
   3  -9   4  -11.32   28.81
   3  -9   5  136.92   88.64
   3  -9   6  -15.30   39.35
   3  -9   7   47.61   57.59
   3  -9   8   -0.76   38.15
   3  -9   9   18.90   35.42
   3  -9  10   80.79   56.58
   3  -9  11    4.31   36.17
   3  -9  12  -28.10   36.04
   3  -8 -20   37.84   29.64
   3  -8 -19   68.31   66.36
   3  -8 -19   -9.67   21.63
   3  -8 -18  -11.89   20.19
   3  -8 -18   28.81   27.68
   3  -8 -17   24.70   17.75
   3  -8 -17   14.45   24.03
   3  -8 -16   -1.61   15.97
   3  -8 -16  -78.44   70.33
   3  -8 -15  -40.13   64.96
   3  -8 -15   34.28   23.92
   3  -8 -14  -76.72   68.02
   3  -8 -13   15.93   29.69
   3  -8 -12   42.06   65.67
   3  -8 -11   48.69   67.05
   3  -8 -10   47.19   62.12
   3  -8  -9   20.67   35.74
   3  -8  -8   53.47   47.48
   3  -8  -7  -63.94   65.89
   3  -8  -6   35.91   42.32
   3  -8  -5  100.91   67.40
   3  -8  -4   86.28   48.43
   3  -8  -3   18.46   57.76
   3  -8  -2  -26.88   55.61
   3  -8  -1   -9.50   53.55
   3  -8   0   31.07   23.88
   3  -8   1  -61.25   50.61
   3  -8   2   35.46   50.78
   3  -8   3    7.83   45.29
   3  -8   4   -9.84   30.18
   3  -8   5   15.71   34.10
   3  -8   6   12.93   38.34
   3  -8   7   33.37   52.56
   3  -8   8   29.47   50.27
   3  -8   9   24.41   36.91
   3  -8  10  -37.88   39.72
   3  -8  11    1.15   35.28
   3  -8  12   44.06   67.88
   3  -8  13   -6.16   29.05
   3  -7 -22   28.21   48.21
   3  -7 -21  -18.25   46.84
   3  -7 -20  -31.77   49.69
   3  -7 -19   10.10   19.76
   3  -7 -19  -36.39   27.08
   3  -7 -18   38.85   39.75
   3  -7 -18    4.51   11.32
   3  -7 -17  -10.51   19.55
   3  -7 -17    0.48   22.09
   3  -7 -16  -12.15   35.95
   3  -7 -15  -62.97   41.62
   3  -7 -14  -43.89   37.69
   3  -7 -13   12.35   43.08
   3  -7 -12    0.46   26.27
   3  -7 -11   -0.91   38.23
   3  -7 -10   81.85   49.79
   3  -7  -9  -52.36   62.57
   3  -7  -8   10.95   24.26
   3  -7  -7   44.58   56.62
   3  -7  -6   -7.54   31.37
   3  -7  -5  -70.58   69.08
   3  -7  -4    5.72   38.71
   3  -7  -3   57.04   45.54
   3  -7  -2   -2.15   29.66
   3  -7  -1  -40.80   59.21
   3  -7   0   11.60   40.10
   3  -7   1  -29.29   31.87
   3  -7   2   70.90   56.19
   3  -7   3   68.39   60.39
   3  -7   4   56.08   59.08
   3  -7   5  -51.27   49.24
   3  -7   6  -16.17   43.29
   3  -7   7   18.74   36.69
   3  -7   8   28.40   37.95
   3  -7   9   20.27   52.26
   3  -7  10   -8.83   45.68
   3  -7  11   75.90   49.72
   3  -7  12   15.07   33.17
   3  -7  12   -6.68   14.42
   3  -7  13   24.37   34.27
   3  -7  13  -26.51   17.99
   3  -6 -23  -24.21   38.51
   3  -6 -22  -18.61   31.82
   3  -6 -21    0.20   27.20
   3  -6 -20  -17.09   28.60
   3  -6 -19    6.76   21.58
   3  -6 -19  -20.45   24.41
   3  -6 -18  -19.32   23.54
   3  -6 -17   14.75   21.87
   3  -6 -16  -14.17   23.36
   3  -6 -15    2.56   26.04
   3  -6 -14  -19.19   30.52
   3  -6 -13   15.46   31.03
   3  -6 -12   50.44   51.36
   3  -6 -11   39.46   36.35
   3  -6 -10   87.25   55.49
   3  -6  -9   73.58   47.29
   3  -6  -8   11.60   23.03
   3  -6  -7   27.93   35.66
   3  -6  -6   57.71   67.34
   3  -6  -5  146.45   79.52
   3  -6  -4    9.02   39.80
   3  -6  -3   73.50   56.30
   3  -6  -2   88.48   70.05
   3  -6  -1   85.22   50.51
   3  -6   0  -18.98   23.81
   3  -6   1   36.28   22.46
   3  -6   2    4.11   34.03
   3  -6   3  -24.51   39.74
   3  -6   4  -22.49   45.97
   3  -6   5  -53.64   44.35
   3  -6   6  -32.68   20.66
   3  -6   7   37.45   53.55
   3  -6   8  -59.01   55.02
   3  -6   9   69.98   56.96
   3  -6  10   18.38   49.19
   3  -6  11  -39.53   56.14
   3  -6  12   13.05   28.03
   3  -6  12   31.55   25.93
   3  -6  13   15.28   38.56
   3  -6  13    5.52   20.62
   3  -6  14  -15.50   23.74
   3  -6  15   14.81   21.85
   3  -6  16   11.19   33.74
   3  -6  17   62.22   57.25
   3  -6  18  -49.94   40.01
   3  -5 -24  -14.64   45.24
   3  -5 -23  -13.38   26.67
   3  -5 -22   24.19   27.89
   3  -5 -21   52.86   39.84
   3  -5 -20  -16.95   41.49
   3  -5 -19  -17.90   20.29
   3  -5 -18   10.46   17.80
   3  -5 -17   37.47   42.28
   3  -5 -16   -3.55   25.71
   3  -5 -15    9.65   18.23
   3  -5 -14   -5.82   16.93
   3  -5 -13   14.46   20.23
   3  -5 -12   49.68   40.91
   3  -5 -11  -24.42   31.78
   3  -5 -10   18.95   32.72
   3  -5  -9   28.54   15.23
   3  -5  -8    8.88   15.61
   3  -5  -7   -2.03   23.70
   3  -5  -6   43.98   43.95
   3  -5  -5   48.54   44.65
   3  -5  -4   21.48   36.79
   3  -5  -3   -3.27   43.56
   3  -5  -2  -28.15   22.86
   3  -5  -1   17.44   22.35
   3  -5   0  109.50   55.73
   3  -5   1   -0.92   30.82
  -3  -5  -1   10.59    6.80
  -3  -5  -2   26.94   10.84
   3  -5   2   19.17   30.96
   3  -5   3   74.76   42.00
  -3  -5  -3   47.48   14.66
   3  -5   4   49.94   41.79
  -3  -5  -4   55.77   18.12
   3  -5   5  -18.80   43.24
  -3  -5  -5   37.89   15.65
   3  -5   6   36.79   25.09
  -3  -5  -6    3.67   37.16
   3  -5   7  -69.16   62.87
  -3  -5  -7   14.54   45.15
   3  -5   8   21.66   22.91
  -3  -5  -8  -12.99   81.73
   3  -5   9   -9.04   23.44
   3  -5  10  -15.47   44.79
   3  -5  11  -68.00   57.20
   3  -5  12  -28.10   27.87
   3  -5  12  -26.84   34.66
   3  -5  13   60.50   62.59
   3  -5  13   16.56   26.11
   3  -5  14   13.79   33.75
   3  -5  15   33.50   42.89
   3  -5  16   -1.35   30.91
   3  -5  17   45.24   34.93
   3  -5  18  -17.26   45.34
   3  -5  19   52.66   56.63
   3  -5  20   21.55   41.99
   3  -5  21   50.18   42.25
   3  -5  22   11.78   49.34
   3  -4 -25   -1.24   28.21
   3  -4 -24   18.85   16.61
   3  -4 -23  -16.14   19.18
   3  -4 -22   55.64   52.03
   3  -4 -21    7.12   22.66
   3  -4 -20  -28.92   37.24
   3  -4 -19  -15.56   29.36
   3  -4 -18   62.85   35.59
   3  -4 -17   22.96   27.65
   3  -4 -16   22.80   27.79
   3  -4 -15   28.68   26.69
   3  -4 -14   17.54   21.88
   3  -4 -13  130.25   58.44
   3  -4 -12  242.65   70.82
   3  -4 -11   80.95   42.18
   3  -4 -10   26.13   19.67
   3  -4  -9   11.33   14.70
   3  -4  -8  -13.00   20.47
   3  -4  -7  -39.94   33.56
   3  -4  -6   16.15   15.81
   3  -4  -5   30.33   20.17
   3  -4  -4   57.05   41.75
   3  -4  -3   48.41   48.96
   3  -4  -2   49.98   35.54
  -3  -4   1  257.82   36.64
   3  -4  -1  100.26   47.15
  -3  -4   0   57.37   17.92
   3  -4   0   38.02   26.90
  -3  -4  -1   32.57   14.15
   3  -4   1   78.39   49.37
  -3  -4  -2   23.30   11.61
   3  -4   2   49.14   38.45
   3  -4   3  -12.41   26.35
  -3  -4  -3    1.31   14.46
   3  -4   4   40.53   40.92
  -3  -4  -4   14.93   15.02
   3  -4   5   38.02   38.11
  -3  -4  -5    1.16   29.99
   3  -4   6  -22.82   35.61
  -3  -4  -6   -8.17   43.03
   3  -4   7   34.73   46.19
  -3  -4  -7   72.95   63.07
   3  -4   8   33.50   45.40
  -3  -4  -8    8.52   27.93
   3  -4   9    5.77   34.53
   3  -4  10   22.16   22.93
   3  -4  11  -23.42   32.19
   3  -4  12   59.71   33.37
   3  -4  12   54.10   32.95
   3  -4  13   20.63   21.36
   3  -4  13  -21.05   30.14
   3  -4  14   12.38   32.38
   3  -4  15   12.53   16.20
   3  -4  16   27.23   31.75
   3  -4  17  -55.58   52.52
   3  -4  18  -26.31   23.69
   3  -4  19  -31.37   32.30
   3  -4  20  -15.92   54.13
   3  -4  21    8.97   31.59
   3  -4  22   61.40   59.72
   3  -4  23  -11.77   25.51
   3  -4  24   88.91   56.55
   3  -4  25   18.59   30.89
   3  -4  26  -28.60   25.54
   3  -3 -26   -9.02   36.02
   3  -3 -25   26.46   46.04
   3  -3 -24  -28.11   40.93
   3  -3 -23   -4.40   16.87
   3  -3 -22   22.59   39.92
   3  -3 -21  -15.69   36.87
   3  -3 -20   14.31   16.33
   3  -3 -19   19.42   27.64
   3  -3 -18  -23.87   26.49
   3  -3 -17   43.02   20.31
   3  -3 -16   22.00   26.75
   3  -3 -15   48.76   38.60
   3  -3 -14  -22.68   31.17
   3  -3 -13   11.16   27.79
   3  -3 -12   42.91   37.29
   3  -3 -11   15.30   17.44
   3  -3 -10   81.19   41.49
   3  -3  -9  -10.20   28.92
   3  -3  -8    6.72   20.14
   3  -3  -7   -5.26   22.58
   3  -3  -6   60.46   42.18
   3  -3  -5   74.47   38.82
   3  -3  -4  159.88   47.42
  -3  -3   3  268.68   48.75
   3  -3  -3  259.38   70.79
  -3  -3   2  133.14   29.50
   3  -3  -2   92.08   48.37
  -3  -3   1   99.01   25.79
   3  -3  -1  132.96   62.48
  -3  -3   0  185.17   34.61
   3  -3   0  148.48   56.50
  -3  -3  -1  130.89   32.16
   3  -3   1  158.22   70.34
   3  -3   2   63.98   30.76
  -3  -3  -2   91.23   29.03
   3  -3   3   -0.56   17.94
  -3  -3  -3   59.53   32.78
   3  -3   4   36.85   50.69
  -3  -3  -4   -4.81   26.93
   3  -3   5    6.28   19.64
  -3  -3  -5   23.81   40.39
   3  -3   6    2.14   32.47
  -3  -3  -6   30.95   19.82
   3  -3   7  -27.46   40.01
  -3  -3  -7   29.16   47.44
   3  -3   8    0.08   31.35
   3  -3   9   91.18   61.11
   3  -3  10   60.34   56.03
   3  -3  11    9.97   31.03
   3  -3  12   78.71   48.14
   3  -3  12   58.47   54.70
   3  -3  13  134.57   50.33
   3  -3  14   51.27   20.97
   3  -3  15   15.84   22.13
   3  -3  16    9.77   18.00
   3  -3  17   60.70   58.99
   3  -3  18   15.95   29.44
   3  -3  19  -28.23   30.63
   3  -3  20  -22.36   35.74
   3  -3  21   27.99   32.98
   3  -3  22  -38.80   47.22
   3  -3  23   21.39   35.88
   3  -3  24   -7.78   25.12
   3  -3  25  -75.25   79.77
   3  -3  26   29.01   27.02
   3  -3  27   -1.12   41.16
   3  -3  28   63.26   63.60
   3  -2 -27  -46.13   24.53
   3  -2 -26   42.83   50.47
   3  -2 -25  -46.65   43.73
   3  -2 -24   24.41   35.44
   3  -2 -23   34.40   38.96
   3  -2 -22   17.11   14.71
   3  -2 -21  -23.81   18.11
   3  -2 -20   57.22   41.73
   3  -2 -19   24.57   30.88
   3  -2 -18   66.26   48.32
   3  -2 -17   22.42   16.65
   3  -2 -16  145.36   57.55
   3  -2 -15   34.88   33.55
   3  -2 -14   44.18   27.31
   3  -2 -13   14.17   24.38
   3  -2 -12   52.50   30.78
   3  -2 -11   15.08   20.33
   3  -2 -10  -32.09   31.21
   3  -2  -9   63.89   25.32
   3  -2  -8  156.21   49.00
   3  -2  -7   11.00   26.73
   3  -2  -6  137.60   40.75
   3  -2  -5   13.25   17.73
  -3  -2   5   31.44   19.00
  -3  -2   4   81.13   26.64
   3  -2  -4   56.11   35.26
  -3  -2   3   48.56   21.51
   3  -2  -3   56.56   35.90
  -3  -2   2   62.50   18.00
   3  -2  -2   50.44   31.03
  -3  -2   1   61.91   24.81
   3  -2  -1   22.09   26.12
  -3  -2   0  102.95   30.63
   3  -2   0  113.04   48.83
  -3  -2  -1   64.14   29.63
   3  -2   1   68.14   40.40
   3  -2   2  118.85   41.77
  -3  -2  -2  113.74   34.03
   3  -2   3  170.96   53.19
  -3  -2  -3  252.53   54.96
   3  -2   4   80.48   45.85
  -3  -2  -4  103.11   47.65
   3  -2   5   94.30   47.73
  -3  -2  -5   83.87   47.16
   3  -2   6  157.49   58.51
  -3  -2  -6  186.07   59.47
   3  -2   7   26.07   35.33
   3  -2   8  -26.14   29.72
   3  -2   9  -35.22   22.42
   3  -2  10  -24.38   42.28
   3  -2  11   95.81   39.83
   3  -2  11   62.68   36.11
   3  -2  12    0.13   43.38
   3  -2  12   45.77   44.79
   3  -2  13   -1.93   17.31
   3  -2  14   35.31   29.49
   3  -2  15   61.22   45.29
   3  -2  16   66.99   46.70
   3  -2  17   62.60   39.09
   3  -2  18   19.25   35.84
   3  -2  19   16.12   23.57
   3  -2  20   13.89   24.97
   3  -2  21   -9.02   26.03
   3  -2  22   77.24   50.33
   3  -2  23   60.66   50.63
   3  -2  24  -10.13   34.16
   3  -2  25  -46.43   40.69
   3  -2  26  -31.91   44.00
   3  -2  27   70.09   57.90
   3  -1 -28   14.42   35.62
   3  -1 -27  -10.33   29.49
   3  -1 -26   25.14   23.15
   3  -1 -25  -12.94   15.45
   3  -1 -24   -9.08   14.56
   3  -1 -23  -31.72   36.30
   3  -1 -22  -30.43   33.59
   3  -1 -21   37.51   32.75
   3  -1 -20   36.90   29.03
   3  -1 -19   38.94   31.21
   3  -1 -18   39.31   23.43
   3  -1 -17  142.75   54.07
   3  -1 -16  185.97   54.96
   3  -1 -15   25.81   22.14
   3  -1 -14  134.06   43.37
   3  -1 -13  -13.19    9.81
   3  -1 -12   -0.93   13.57
   3  -1 -11   17.64   20.78
   3  -1 -10  -23.33   23.85
   3  -1  -9   27.90   22.97
   3  -1  -8   12.24   21.69
   3  -1  -7  203.00   53.45
  -3  -1   6  346.69   64.45
   3  -1  -6  334.04   66.55
   3  -1  -5   76.36   39.75
  -3  -1   5   61.16   22.20
   3  -1  -4  110.70   35.69
  -3  -1   4  151.12   41.99
  -3  -1   3   14.96   12.19
   3  -1  -3   -0.03   17.77
  -3  -1   2  217.49   47.05
   3  -1  -2  163.18   55.22
  -3  -1   1  122.17   42.78
   3  -1  -1   86.64   46.25
  -3  -1   0   37.68   24.73
   3  -1   0   28.80   16.66
   3  -1   1   34.56   25.02
  -3  -1  -1   49.47   36.50
   3  -1   2   58.67   41.99
  -3  -1  -2  114.17   39.24
   3  -1   3   67.37   34.42
  -3  -1  -3   93.65   41.89
   3  -1   4  177.99   62.25
  -3  -1  -4  231.16   63.05
   3  -1   5  243.02   62.99
   3  -1   6  165.28   64.70
   3  -1   7   30.77   47.75
   3  -1   8   47.78   40.46
   3  -1   9  191.32   69.28
   3  -1  10   58.33   51.87
   3  -1  11   -0.91   22.15
   3  -1  11  -16.06   45.39
   3  -1  12   32.52   23.19
   3  -1  13   -6.60   14.20
   3  -1  14   17.39   34.75
   3  -1  15   14.33   31.13
   3  -1  16    5.74   20.59
   3  -1  17   -9.49   29.52
   3  -1  18   30.35   21.64
   3  -1  19  -48.67   38.68
   3  -1  20   -7.09   20.50
   3  -1  21   19.80   21.42
   3  -1  22   36.09   42.05
   3  -1  23  -12.02   38.84
   3  -1  24   24.27   37.88
   3  -1  25   99.14   66.73
   3  -1  26  -23.25   33.22
   3  -1  27  -30.43   55.21
   3   0 -28    0.47   36.65
   3   0 -27   29.57   33.31
   3   0 -26   13.51   29.80
   3   0 -25   13.18   26.17
   3   0 -24   41.09   33.61
   3   0 -23  -17.45   25.20
   3   0 -22   -6.20   23.28
   3   0 -21   -0.38   31.19
   3   0 -20  -22.42   35.51
   3   0 -19    5.27   23.89
   3   0 -18   -2.97   12.60
   3   0 -17  117.97   44.35
   3   0 -16   38.53   29.71
   3   0 -15  112.27   46.94
   3   0 -14   -3.82   12.17
   3   0 -13   90.45   36.78
   3   0 -12   15.46   12.09
   3   0 -11   15.98   12.88
   3   0 -10   30.35   21.34
   3   0  -9   21.55   18.23
   3   0  -8  230.62   54.74
   3   0  -7  121.61   40.26
   3   0  -6  621.44   87.76
   3   0  -5 1069.11  117.21
   3   0  -4   47.10   26.88
  -3   0   3    3.15   17.04
   3   0  -3  -12.51   15.11
  -3   0   2  508.52   80.65
   3   0  -2  358.39   66.28
  -3   0   1  139.11   41.91
   3   0  -1   94.50   35.71
  -3   0   0    9.68   23.02
   3   0   0  -30.51   32.15
   3   0   1   52.10   31.89
  -3   0  -1   37.55   17.60
   3   0   2   12.44   18.27
   3   0   3  245.03   67.21
   3   0   4  126.94   48.87
   3   0   5   96.17   45.83
   3   0   6  184.42   64.16
   3   0   7    7.96   17.77
   3   0   8   -2.44   35.07
   3   0   9  -22.14   33.72
   3   0  10   41.33   27.20
   3   0  11   46.21   40.59
   3   0  12   34.34   30.27
   3   0  13   86.90   41.60
   3   0  14   32.74   28.37
   3   0  15  -32.01   36.95
   3   0  16   65.48   48.68
   3   0  17   47.97   16.05
   3   0  18  159.37   67.15
   3   0  19   43.47   33.34
   3   0  20   38.53   41.48
   3   0  21   52.23   55.91
   3   0  22   13.54   18.76
   3   0  23   19.88   26.30
   3   0  24  -20.16   23.85
   3   0  25   28.29   27.56
   3   0  26  -13.09   25.89
   3   0  27   27.79   46.94
   3   1 -28  -18.21   43.61
   3   1 -27   15.15   32.74
   3   1 -26  -48.85   43.16
   3   1 -25   -7.40   15.67
   3   1 -24   35.95   32.02
   3   1 -23   16.27   26.74
   3   1 -22  -17.67   22.52
   3   1 -21    6.44   30.06
   3   1 -20   29.28   32.88
   3   1 -19   34.15   26.70
   3   1 -18    2.64   17.06
   3   1 -17   84.97   39.35
   3   1 -16  174.74   54.89
   3   1 -15   15.39   16.14
   3   1 -14  174.98   52.61
   3   1 -13    4.04    8.98
   3   1 -12   33.22   26.04
   3   1 -11    5.41   24.35
   3   1 -10  -14.36   13.77
   3   1  -9   56.58   32.39
   3   1  -8   37.78   25.31
   3   1  -7  210.12   48.72
   3   1  -6  317.54   62.67
   3   1  -5   87.72   33.98
   3   1  -4   91.34   34.29
   3   1  -3    3.13   15.16
   3   1  -2  215.13   50.14
   3   1  -1  147.02   42.22
   3   1   0   76.97   32.86
   3   1   1   36.19   19.52
   3   1   2   59.83   19.99
   3   1   3   76.48   42.28
   3   1   4  170.20   47.82
   3   1   5  235.94   61.14
   3   1   6  174.04   62.24
   3   1   7   44.26   18.08
   3   1   8   88.69   41.09
   3   1   9  253.68   62.35
   3   1  10   -2.39   29.25
   3   1  11   43.20   33.48
   3   1  12   46.51   25.15
   3   1  13  -28.64   37.71
   3   1  14   20.70   23.35
   3   1  15   30.59   34.60
   3   1  16  -26.39   39.83
   3   1  17   25.12   22.45
   3   1  18  -58.20   46.82
   3   1  19    1.92   18.80
   3   1  20   67.58   48.82
   3   1  21  -41.12   28.20
   3   1  22   28.08   45.43
   3   1  23  -14.40   26.22
   3   1  24    8.92   34.52
   3   1  25   -4.12   42.11
   3   1  26  -30.83   53.38
   3   2 -29   52.52   52.19
   3   2 -28  -14.81   22.52
   3   2 -27  -37.38   41.57
   3   2 -26   -7.00   32.12
   3   2 -25   34.73   30.19
   3   2 -24    9.08   20.26
   3   2 -23   10.63   27.12
   3   2 -22   -1.07   18.65
   3   2 -21  -22.52   32.69
   3   2 -20   23.00   21.97
   3   2 -19   35.33   29.81
   3   2 -18   70.41   35.34
   3   2 -17   13.45   25.05
   3   2 -16  162.89   50.17
   3   2 -15   23.30    9.92
   3   2 -14   19.91   16.52
   3   2 -13   39.35   18.13
   3   2 -12   42.34   21.26
   3   2 -11   -6.09   20.95
   3   2 -10    3.10   17.44
   3   2  -9  126.20   36.02
   3   2  -8  161.67   45.41
   3   2  -7   -9.47   17.12
   3   2  -6  105.97   35.08
   3   2  -5   18.48   11.09
   3   2  -4   58.58   23.02
   3   2  -3   34.88   10.94
   3   2  -2   38.38   21.87
   3   2  -1   29.96   15.80
   3   2   0   73.87   18.99
   3   2   1   75.16   30.45
   3   2   2  125.01   46.52
   3   2   3  166.88   50.05
   3   2   4   59.51   42.09
   3   2   5   83.56   29.12
   3   2   6  135.50   47.35
   3   2   7   39.67   21.98
   3   2   8   62.93   36.97
   3   2   9   14.21   18.91
   3   2  10  -33.41   36.24
   3   2  11   72.85   38.96
   3   2  12   24.27   28.52
   3   2  13   17.02   20.38
   3   2  14   69.27   40.56
   3   2  15  -24.57   34.63
   3   2  16  -25.09   39.97
   3   2  17   12.08   30.25
   3   2  18   12.56   20.96
   3   2  19  -26.85   34.22
   3   2  20   14.26   34.57
   3   2  21   23.77   42.33
   3   2  22  -19.20   28.73
   3   2  23   61.12   31.65
   3   2  24    9.66   45.82
   3   2  25   27.91   42.10
   3   3 -29  -41.64   28.37
   3   3 -28  -17.13   21.69
   3   3 -27   36.19   41.46
   3   3 -26   52.96   44.02
   3   3 -25  -27.39   23.83
   3   3 -24   17.01   31.05
   3   3 -23    7.46   17.25
   3   3 -22   20.98   19.33
   3   3 -21    6.04   21.51
   3   3 -20   26.92   24.34
   3   3 -19   20.18   10.34
   3   3 -18  -10.86   13.46
   3   3 -17   25.88   22.80
   3   3 -16  -11.48   19.15
   3   3 -15   -1.30   20.66
   3   3 -14   31.73   24.67
   3   3 -13   13.45   17.45
   3   3 -12    8.24    9.38
   3   3 -11   51.08   28.05
   3   3 -10   89.50   29.34
   3   3  -9   -8.28   11.28
   3   3  -8   20.65   13.44
   3   3  -7    1.27   11.78
   3   3  -6   62.28   23.38
   3   3  -5   94.85   31.08
   3   3  -4  102.63   31.65
   3   3  -3  156.49   37.00
   3   3  -2   61.99   24.16
   3   3  -1   64.68   29.27
   3   3   0  140.10   39.09
   3   3   1  106.39   35.49
   3   3   2  104.19   37.74
   3   3   3   30.70   19.64
   3   3   6   24.39   25.23
   3   3   7   -1.29   24.01
   3   3   8   48.64   32.45
   3   3   9   67.79   37.31
   3   3  10   59.23   27.07
   3   3  11  -23.85   19.42
   3   3  12   -0.09   25.50
   3   3  13  106.27   50.82
   3   3  14   -5.43   23.00
   3   3  15   23.42   28.38
   3   3  16    1.12   23.59
   3   3  17  -31.02   18.38
   3   3  18    7.29   32.74
   3   3  19   46.84   28.47
   3   3  20  -34.49   37.83
   3   3  21   30.71   27.90
   3   3  22  -29.34   38.87
   3   3  23   87.54   56.14
   3   3  24   31.77   46.56
   3   3  25   -4.68   31.03
   3   4 -29   14.82   39.27
   3   4 -28   11.58   34.62
   3   4 -27   20.97   46.14
   3   4 -26   -9.53   31.87
   3   4 -25    3.55   22.18
   3   4 -24  -20.64   31.14
   3   4 -23   13.53   25.17
   3   4 -22    2.25   19.21
   3   4 -21  -37.43   29.22
   3   4 -20  -24.61   29.36
   3   4 -19  -12.50    9.94
   3   4 -18   16.94   22.84
   3   4 -17   10.86   14.50
   3   4 -16  -23.54   19.23
   3   4 -15   20.66   21.20
   3   4 -14   35.37   19.73
   3   4 -13  149.66   41.89
   3   4 -12  185.73   49.21
   3   4 -11   42.29   23.21
   3   4 -10   18.83   20.86
   3   4  -9   -1.76   12.23
   3   4  -8    5.42   11.62
   3   4  -7   -7.32   14.11
   3   4  -6    6.13    7.00
   3   4  -5   37.92   12.08
   3   4  -4   -0.03    7.99
   3   4  -3   -3.24   11.51
   3   4  -2   24.91   14.96
   3   4  -1  130.99   26.95
   3   4   0   61.29   21.49
   3   4   3   36.22   28.83
   3   4   4  -24.08   22.76
   3   4   5  -29.83   32.28
   3   4   6   10.06   16.56
   3   4   7   18.22   25.37
   3   4   8  -14.69   14.92
   3   4   9   21.31   27.63
   3   4  10    9.99   14.83
   3   4  11   -7.34   20.45
   3   4  12  101.54   49.02
   3   4  13  -49.05   34.42
   3   4  14  -11.53   18.22
   3   4  15   40.48   25.36
   3   4  16  -40.43   45.86
   3   4  17  -40.90   20.78
   3   4  18   26.79   33.89
   3   4  19  -29.68   26.03
   3   4  20   28.04   32.50
   3   4  21   59.53   53.87
   3   4  22   -1.74   32.00
   3   4  23  -20.69   35.12
   3   4  24  -45.16   47.48
   3   5 -26   43.83   45.69
   3   5 -25   44.15   44.81
   3   5 -24   -7.12   20.24
   3   5 -23   28.61   31.92
   3   5 -22  -10.92   17.94
   3   5 -21   46.07   27.56
   3   5 -20  -15.16   14.25
   3   5 -19   22.81   22.44
   3   5 -18    6.56   22.63
   3   5 -17  -11.25   11.40
   3   5 -16   14.31   15.56
   3   5 -15    4.43    9.73
   3   5 -14    8.21   13.88
   3   5 -13   43.23   22.46
   3   5 -12   30.62   23.99
   3   5 -11    3.67   14.40
   3   5 -10    7.07   17.45
   3   5 -10   21.02   17.57
   3   5  -9   25.64   26.86
   3   5  -9    1.97   14.52
   3   5  -8   -4.27    9.30
   3   5  -7    5.94    8.09
   3   5  -6    5.18    8.52
   3   5  -5    3.18    5.82
   3   5  -4   -1.97    4.81
   3   5   1   -3.98   16.44
   3   5   2   36.92   25.78
   3   5   3   62.57   30.34
   3   5   4   76.98   33.03
   3   5   5   13.62   12.22
   3   5   6   -9.78   13.27
   3   5   7   17.34   21.67
   3   5   8    8.50   17.16
   3   5   9  -13.31   23.97
   3   5  10  -19.99   14.59
   3   5  11   14.69   16.35
   3   5  12  -33.73   40.68
   3   5  13   -6.16   25.01
   3   5  14    5.07   20.52
   3   5  15  -27.73   51.60
   3   5  16   50.30   40.09
   3   5  17  -19.88   32.24
   3   5  18   50.16   36.93
   3   5  19   -9.98   28.79
   3   5  20   -9.20   17.80
   3   5  21  -34.64   17.63
   3   5  22  -13.42   29.74
   3   5  23    0.83   35.46
   3   6 -14   -3.88   18.14
   3   6 -13   21.70   25.32
   3   6 -12   16.58   16.08
   3   6 -11    7.96   15.31
   3   6 -10   76.29   28.87
   3   6  -9   67.08   19.87
   3   6  -8   18.95    6.63
   3   6  -3   35.08   19.56
   3   6  -2  128.40   33.64
   3   6  -1   84.73   27.17
   3   6   0  -12.27   24.51
   3   6   1   36.45   15.86
   3   6   2    2.97   20.42
   3   6   3  -20.22   23.61
   3   6   4   33.43   24.25
   3   6   5   -1.52   23.25
   3   6   6  -10.62   17.76
   3   6   7  -11.25   14.95
   3   6   8   44.60   28.83
   3   6   9   -3.31   16.55
   3   6  10   26.35   23.58
   3   6  11  -15.78   33.67
   3   6  12  -31.05   42.12
   3   6  13   -2.49   26.72
   3   6  14   62.76   45.50
   3   6  15  -11.98   17.97
   3   6  16   33.62   42.97
   3   6  17  -21.63   37.08
   3   6  18   28.59   18.14
   3   6  19    5.85   20.08
   3   6  20   36.69   32.82
   3   6  21    7.59   16.10
   3   6  22   13.15   23.25
   3   7  -5    8.23   12.53
   3   7  -4   35.13   15.68
   3   7  -3    8.45    7.86
   3   7  -2   25.23    8.52
   3   7  -1   -8.82   16.70
   3   7   0    0.24   15.47
   3   7   1  -23.20   17.84
   3   7   2   13.75   22.33
   3   7   3   45.70   27.12
   3   7   4   26.14   27.39
   3   7   5  -20.97   27.73
   3   7   6  -36.99   32.53
   3   7   7    5.02   21.83
   3   7   8   25.32   28.76
   3   7   9   40.19   29.17
   3   7  10   44.25   36.07
   3   7  11  -26.73   28.37
   3   7  12   32.73   32.99
   3   7  13  -27.35   46.32
   3   7  14  -40.57   36.20
   3   7  15   23.83   16.16
   3   7  16   13.28   25.23
   3   7  17    3.00   32.92
   3   7  18  -42.63   29.70
   3   7  19  -46.95   48.22
   3   7  20   29.61   36.14
   3   7  21   22.41   39.67
   3   8   1  -15.51   11.25
   3   8   2   11.24   21.49
   3   8   3  -27.99   18.32
   3   8   4   51.11   24.12
   3   8   5    7.65   15.62
   3   8   6   36.29   32.63
   3   8   7    7.38   24.39
   3   8   8   36.99   32.86
   3   8   9  -10.33   11.15
   3   8  10   42.18   21.95
   3   8  11  -11.91   23.44
   3   8  12  -31.90   24.94
   3   8  13    4.24   21.02
   3   8  14  -15.05   30.41
   3   8  15   67.62   42.73
   3   8  16   24.51   23.64
   3   8  17   13.10   27.98
   3   8  18   38.45   41.24
   3   8  19  -17.93   25.08
   3   8  20   27.20   32.89
   3   9   8  -44.72   40.40
   3   9   9   -8.81   10.76
   3   9  10   -5.98   15.79
   3   9  11   -5.93   12.13
   3   9  12  -14.78   29.29
   3   9  13  -41.07   32.54
   3   9  14  -22.03   21.53
   3   9  15   -5.57   20.28
   3   9  16    7.95   21.23
   3   9  17  -18.72   21.30
   3   9  18   18.00   36.48
   4 -11  -4  132.55  107.70
   4 -11  -3  -26.42   60.03
   4 -11  -2  -14.67   81.46
   4 -11  -1   22.91   43.30
   4 -11   0  -75.04   83.72
   4 -11   1  -78.54   87.28
   4 -11   2  -76.34   91.01
   4 -10 -10   74.05   68.65
   4 -10  -9 -115.62   82.93
   4 -10  -8  119.50   39.27
   4 -10  -7   29.84   79.65
   4 -10  -6   -8.21   60.14
   4 -10  -5   77.91   66.64
   4 -10  -4  -33.55   63.07
   4 -10  -3   -6.19   70.29
   4 -10  -2  -76.16   70.83
   4 -10  -1  126.63   72.86
   4 -10   0  -12.86   66.22
   4 -10   1   81.51   61.44
   4 -10   2   32.86   48.26
   4 -10   3   78.80   92.52
   4 -10   4    1.95   74.64
   4 -10   5   96.92   74.79
   4 -10   6  -12.77   25.06
   4 -10   7   21.23   48.63
   4 -10   8   12.53   40.95
   4 -10   9   43.14   77.82
   4  -9 -18  -20.31   26.98
   4  -9 -17   35.72   24.31
   4  -9 -16  -42.53   33.08
   4  -9 -14   26.58   55.15
   4  -9 -13   35.24   43.93
   4  -9 -12   16.33   60.86
   4  -9 -11  -99.98  108.20
   4  -9 -10   46.47   46.92
   4  -9  -9   27.83   56.81
   4  -9  -8  -77.98   55.13
   4  -9  -7   85.39   94.41
   4  -9  -6    0.08   69.01
   4  -9  -5   70.65  107.89
   4  -9  -4  -10.92   46.22
   4  -9  -3   34.60   46.84
   4  -9  -2  -17.37   57.15
   4  -9  -1  -87.25  100.23
   4  -9   0  -33.12   67.30
   4  -9   1 -177.54   96.68
   4  -9   2   18.71   47.40
   4  -9   3   55.83   55.55
   4  -9   4   54.31   78.82
   4  -9   5  113.51   82.75
   4  -9   6  -41.91   48.13
   4  -9   7   39.90   58.96
   4  -9   8  -46.97   30.37
   4  -9   9  -34.61   60.03
   4  -9  10   37.57   32.17
   4  -9  11  -24.69   52.01
   4  -9  12   -4.69   66.37
   4  -8 -16   31.47   54.25
   4  -8 -15   34.99   46.45
   4  -8 -14   25.59   36.81
   4  -8 -13   84.60   68.43
   4  -8 -12   -2.58   43.98
   4  -8 -11   51.57   49.03
   4  -8 -10   64.18   82.26
   4  -8  -9  -27.33   33.78
   4  -8  -8    0.70   53.11
   4  -8  -7   -4.58   45.57
   4  -8  -6    6.72   36.17
   4  -8  -5   14.87   72.85
   4  -8  -4   24.82   64.97
   4  -8  -3   45.43   95.02
   4  -8  -2   78.49   82.04
   4  -8  -1  -44.16   45.55
   4  -8   0   43.91   33.15
   4  -8   1  -63.45   62.45
   4  -8   2   -6.42   38.44
   4  -8   3   25.43   36.00
   4  -8   4  120.07   63.33
   4  -8   5  -31.47   28.06
   4  -8   6   63.74   54.93
   4  -8   7  -75.15   53.94
   4  -8   8    7.80   63.02
   4  -8   9   45.50   75.99
   4  -8  10   65.68   66.29
   4  -8  11  -64.64   62.01
   4  -8  12  111.81   94.63
   4  -8  13   47.87   63.94
   4  -8  14  -75.79   87.30
   4  -7 -19  -58.36   55.68
   4  -7 -18   25.14   42.64
   4  -7 -17  -89.05   57.16
   4  -7 -16  -71.42   46.47
   4  -7 -15  -94.02   56.60
   4  -7 -14  -23.00   41.27
   4  -7 -13    0.47   23.50
   4  -7 -12   19.55   46.27
   4  -7 -11   -3.24   47.34
   4  -7 -10  -55.38   65.71
   4  -7  -9  -35.88   42.98
   4  -7  -8   44.34   66.44
   4  -7  -7   -0.05   41.85
   4  -7  -6  -60.27   61.48
   4  -7  -5   81.57   75.93
   4  -7  -4   37.45   64.23
   4  -7  -3   -0.26   35.98
   4  -7  -2   53.84   59.38
   4  -7  -1   -8.89   38.88
   4  -7   0   26.18   51.19
   4  -7   1   73.12   57.79
   4  -7   2   96.05   79.32
   4  -7   3   59.36   65.75
   4  -7   4   76.16   54.08
   4  -7   5  -49.98   73.56
   4  -7   6   -1.27   45.18
   4  -7   7   23.17   54.25
   4  -7   8   43.58   71.63
   4  -7   9  -31.93   65.73
   4  -7  10   88.74   95.30
   4  -7  11   49.11   76.37
   4  -7  12   92.35   68.30
   4  -7  13   49.54   86.67
   4  -7  13  -22.49   36.18
   4  -7  14  -62.61   42.32
   4  -6 -20   81.23   27.02
   4  -6 -19  -39.55   22.36
   4  -6 -18  -89.45   63.79
   4  -6 -17  -44.37   26.52
   4  -6 -16   66.21   56.64
   4  -6 -15  -26.66   23.51
   4  -6 -14  -20.18   25.69
   4  -6 -13   41.88   55.93
   4  -6 -12  -21.11   38.66
   4  -6 -11   29.56   46.59
   4  -6 -10   42.36   51.96
   4  -6  -9  -30.23   41.09
   4  -6  -8   -2.95   42.42
   4  -6  -7    0.58   51.82
   4  -6  -6  120.04   68.20
   4  -6  -5  -65.67   43.71
   4  -6  -4  -25.93   33.44
   4  -6  -3  -16.59   48.81
   4  -6  -2   60.82   53.98
   4  -6  -1   53.78   70.56
   4  -6   0   46.98   67.90
   4  -6   1    5.61   23.00
   4  -6   2   38.95   69.31
   4  -6   3   44.61   60.95
   4  -6   4   34.23   51.92
   4  -6   5   -9.56   42.78
   4  -6   6   42.95   30.06
   4  -6   7   42.22   31.08
   4  -6   8   -8.35   40.48
   4  -6   9   75.53   82.24
   4  -6  10   14.73   40.87
   4  -6  11   42.05   35.73
   4  -6  12  -92.74   56.92
   4  -6  13  -30.40   29.09
   4  -6  13   31.23   36.11
   4  -6  14  -33.37   39.92
   4  -6  14    4.19   31.95
   4  -6  15    9.50   46.05
   4  -6  15   17.18   28.43
   4  -6  16  -24.25   46.80
   4  -6  17  -25.82   40.29
   4  -6  18   39.97   41.76
   4  -5 -22    2.73   44.26
   4  -5 -21   32.67   53.43
   4  -5 -20   18.92   29.81
   4  -5 -19  -27.66   25.47
   4  -5 -18  -40.95   32.62
   4  -5 -17  -45.48   45.17
   4  -5 -16   19.12   29.83
   4  -5 -15    2.87   17.55
   4  -5 -14   47.39   32.94
   4  -5 -13   68.36   41.14
   4  -5 -12  -33.32   34.16
   4  -5 -11   -4.08   25.31
   4  -5 -10  -19.20   26.95
   4  -5  -9   57.53   54.20
   4  -5  -8   63.73   45.49
   4  -5  -7  -60.98   49.22
   4  -5  -6   45.52   41.72
   4  -5  -5   61.17   43.47
   4  -5  -4   29.14   36.46
   4  -5  -3   24.12   23.96
   4  -5  -2   62.95   24.46
   4  -5  -1  100.34   40.49
   4  -5   0   -8.01   34.10
   4  -5   1  160.14   74.28
   4  -5   2   56.27   38.15
   4  -5   3   27.86   49.84
   4  -5   4  -63.67   49.50
   4  -5   5   78.94   65.68
   4  -5   6    3.22   35.94
   4  -5   7  -29.97   43.25
   4  -5   8   11.04   32.68
   4  -5   9  -36.61   71.02
   4  -5  10  -39.49   54.38
   4  -5  11   40.60   60.46
   4  -5  12   51.19   59.37
   4  -5  13  -29.90   32.22
   4  -5  13  -22.07   33.38
   4  -5  14   41.29   68.04
   4  -5  14    6.07   19.47
   4  -5  15   10.24   37.99
   4  -5  16  -34.19   32.83
   4  -5  17   32.62   26.58
   4  -5  18  -27.03   42.52
   4  -5  19   11.61   33.38
   4  -5  20   15.63   22.07
   4  -5  21   26.38   37.16
   4  -5  22   33.86   39.13
   4  -4 -23   13.29   37.18
   4  -4 -22   -7.80   39.62
   4  -4 -21  101.92   71.37
   4  -4 -20  -27.49   25.61
   4  -4 -19   59.32   30.54
   4  -4 -18   43.09   38.21
   4  -4 -17   -2.70   23.11
   4  -4 -16   13.48   24.81
   4  -4 -15  -59.69   47.70
   4  -4 -14    9.57   15.38
   4  -4 -13   41.07   48.50
   4  -4 -12    1.43   26.89
   4  -4 -11    6.10   15.54
   4  -4 -10   28.80   18.67
   4  -4  -9  -52.28   37.66
   4  -4  -8   45.27   24.56
   4  -4  -7    5.39   22.67
   4  -4  -6   31.08   45.77
   4  -4  -5   40.83   44.48
   4  -4  -4   57.73   45.04
  -4  -4   3   28.10   16.14
   4  -4  -3   55.31   37.98
   4  -4  -2   23.62   27.79
  -4  -4   2   10.57   13.45
   4  -4  -1   41.30   41.51
  -4  -4   1   62.50   21.66
  -4  -4   0   59.52   24.79
   4  -4   0   59.92   67.21
  -4  -4  -1   32.80   15.70
   4  -4   1   22.78   32.40
  -4  -4  -2    2.72   12.14
   4  -4   2  -62.23   50.70
  -4  -4  -3    6.74   14.08
   4  -4   3   20.55   40.58
   4  -4   4   56.84   47.80
  -4  -4  -4   35.94   24.02
   4  -4   5   16.56   46.94
   4  -4   6    6.66   22.02
   4  -4   7    4.06   26.49
   4  -4   8   94.01   56.88
   4  -4   9   65.09   34.63
   4  -4  10   54.38   35.85
   4  -4  11    0.51   24.46
   4  -4  12    6.19   24.38
   4  -4  13  -11.19   32.20
   4  -4  13  -23.01   45.97
   4  -4  14   15.90   44.33
   4  -4  14  -51.30   46.40
   4  -4  15  -41.12   38.23
   4  -4  16   27.68   31.59
   4  -4  17  -13.56   32.63
   4  -4  18  -11.65   28.55
   4  -4  19   26.26   43.95
   4  -4  20   -0.32   30.40
   4  -4  21   -8.05   47.28
   4  -4  22  104.64   59.26
   4  -4  23   54.33   57.51
   4  -4  24  -34.73   54.71
   4  -4  25   61.04   41.38
   4  -3 -24   33.66   34.44
   4  -3 -23   -4.93   46.60
   4  -3 -22   49.84   45.57
   4  -3 -21  -22.89   24.54
   4  -3 -20   26.75   30.99
   4  -3 -19    9.28   14.56
   4  -3 -18  -27.96   23.07
   4  -3 -17  -25.97   15.64
   4  -3 -16   48.33   36.91
   4  -3 -15   40.16   44.15
   4  -3 -14   21.22   40.97
   4  -3 -13   16.02   31.24
   4  -3 -12   98.68   49.44
   4  -3 -11   43.15   36.86
   4  -3 -10   -4.30   31.64
   4  -3  -9   -7.54   14.84
   4  -3  -8  -48.53   34.41
   4  -3  -7   10.62   29.34
   4  -3  -6   -0.76   15.00
  -4  -3   5   36.21   21.73
   4  -3  -5   49.68   37.47
  -4  -3   4   95.80   33.29
   4  -3  -4   42.37   36.38
   4  -3  -3   -3.12   18.25
  -4  -3   3   23.87   17.73
  -4  -3   2   25.90   13.64
   4  -3  -2   50.88   45.37
  -4  -3   1   18.63   17.14
   4  -3  -1   20.56   34.22
  -4  -3   0   95.51   32.23
   4  -3   0   77.42   37.69
  -4  -3  -1   73.95   26.60
   4  -3   1   60.04   41.11
  -4  -3  -2   27.21   13.25
   4  -3   2   42.23   46.78
   4  -3   3   82.75   39.86
   4  -3   4   95.05   65.86
   4  -3   5   83.89   73.90
   4  -3   6   65.67   35.15
   4  -3   7   41.95   63.25
   4  -3   8  101.86   76.61
   4  -3   9   73.74   46.87
   4  -3  10    4.20   28.91
   4  -3  11  -25.17   56.28
   4  -3  12   63.67   73.95
   4  -3  13   -5.78   21.33
   4  -3  13   15.67   56.81
   4  -3  14   43.81   72.78
   4  -3  14  -15.60   39.03
   4  -3  15  -17.77   30.74
   4  -3  16   34.24   31.60
   4  -3  17   14.63   23.01
   4  -3  18   -6.95   21.08
   4  -3  19   -1.64   32.31
   4  -3  20  -28.55   28.73
   4  -3  21  -52.85   51.32
   4  -3  22   48.89   42.78
   4  -3  23  -15.97   38.99
   4  -3  24  -10.98   38.81
   4  -3  25  -56.39   40.87
   4  -2 -25   26.94   31.23
   4  -2 -24   26.69   39.52
   4  -2 -23   23.93   43.32
   4  -2 -22    7.09   33.13
   4  -2 -21  -18.39   26.65
   4  -2 -20    3.69   15.08
   4  -2 -19   35.14   40.46
   4  -2 -18    6.80   13.73
   4  -2 -17  -13.22   19.51
   4  -2 -16   22.05   31.84
   4  -2 -15   64.56   39.35
   4  -2 -14   54.56   43.44
   4  -2 -13  -28.17   33.26
   4  -2 -12   88.39   43.34
   4  -2 -11   79.81   47.47
   4  -2 -10    6.63   33.12
   4  -2  -9   33.97   21.27
   4  -2  -8   14.21   16.43
   4  -2  -7   35.81   25.54
   4  -2  -6   60.79   35.44
   4  -2  -5   67.21   35.60
   4  -2  -4   40.95   35.77
   4  -2  -3   43.57   16.82
   4  -2  -2   -8.42   22.93
   4  -2  -1   73.68   41.93
   4  -2   0   -7.94   41.10
   4  -2   1   16.06   23.71
   4  -2   2    9.92   32.25
   4  -2   3    3.57   25.43
   4  -2   4   20.60   25.46
   4  -2   5   75.69   54.27
   4  -2   6   21.11   54.33
   4  -2   7   41.49   35.36
   4  -2   8   -6.63   38.41
   4  -2   9   51.76   56.80
   4  -2  10   95.19   56.59
   4  -2  11  -22.57   21.74
   4  -2  12  -31.72   45.98
   4  -2  13  -45.30   33.20
   4  -2  13   28.22   46.25
   4  -2  14   42.52   39.45
   4  -2  15   99.81   55.54
   4  -2  16   33.16   53.21
   4  -2  17    7.84   35.21
   4  -2  18  -20.78   40.05
   4  -2  19  -62.71   42.78
   4  -2  20   42.19   41.40
   4  -2  21   -5.87   48.51
   4  -2  22  -16.78   32.80
   4  -2  23    7.40   27.44
   4  -2  24   36.84   41.65
   4  -1 -26   19.89   37.77
   4  -1 -25  -33.25   50.64
   4  -1 -24   29.16   44.47
   4  -1 -23    5.34   16.20
   4  -1 -22   -4.35   19.31
   4  -1 -21    2.96   20.61
   4  -1 -20   16.22   26.81
   4  -1 -19   12.43   25.55
   4  -1 -18  -41.50   39.91
   4  -1 -17    7.20   23.04
   4  -1 -16   16.59   26.38
   4  -1 -15   85.35   47.03
   4  -1 -14   49.31   22.95
   4  -1 -13  -23.48   31.74
   4  -1 -12  186.40   65.85
   4  -1 -11   20.96   21.94
   4  -1 -10   41.94   35.10
   4  -1  -9   33.63   30.02
   4  -1  -8  128.62   44.32
   4  -1  -7   71.76   37.97
   4  -1  -6  -29.35   23.36
   4  -1  -5   27.31   21.69
   4  -1  -4   59.11   31.75
   4  -1  -3  142.15   59.45
   4  -1  -2   94.28   47.01
   4  -1  -1   49.52   35.72
   4  -1   0   77.32   45.82
   4  -1   1  143.84   57.18
   4  -1   2   -0.55   29.38
   4  -1   3   19.97   33.98
   4  -1   4   74.58   32.59
   4  -1   5   73.21   52.26
   4  -1   6    5.85   25.50
   4  -1   7  -48.53   54.51
   4  -1   8  -15.66   36.08
   4  -1   9   27.04   36.97
   4  -1  10   84.23   54.86
   4  -1  11   53.63   50.15
   4  -1  12   56.44   49.52
   4  -1  12   49.31   46.89
   4  -1  13    7.59   27.90
   4  -1  14   61.51   45.79
   4  -1  15   61.93   41.25
   4  -1  16  -19.24   32.57
   4  -1  17  -49.83   46.98
   4  -1  18   45.86   55.42
   4  -1  19  -23.23   33.57
   4  -1  20   64.32   57.07
   4  -1  21   12.53   24.81
   4  -1  22   30.95   36.78
   4  -1  23   42.12   48.69
   4  -1  24   -7.68   24.09
   4   0 -26  -17.57   35.82
   4   0 -25   33.23   47.77
   4   0 -24   26.11   34.17
   4   0 -23   25.45   28.58
   4   0 -22   16.97   26.18
   4   0 -21   40.44   20.96
   4   0 -20   38.96   37.36
   4   0 -19  -26.90   21.89
   4   0 -18    2.20   13.06
   4   0 -17  -26.59   11.93
   4   0 -16    6.17   29.30
   4   0 -15   33.52   13.30
   4   0 -14  -21.84   24.10
   4   0 -13  425.19   87.25
   4   0 -12    2.65   14.52
   4   0 -11   79.23   46.22
   4   0 -10   10.34   23.18
   4   0  -9   30.72   40.86
   4   0  -8   13.72   16.44
   4   0  -7   99.43   37.70
   4   0  -6   85.03   32.89
   4   0  -5   76.00   46.01
   4   0  -4   13.74   24.01
   4   0  -3    4.80   18.97
   4   0  -2  128.94   46.15
   4   0  -1    9.06   22.96
   4   0   0   -6.40   22.28
   4   0   1   51.68   37.37
   4   0   2   68.84   35.47
   4   0   3   31.80   38.78
   4   0   4   -0.99   21.14
   4   0   5   75.09   26.48
   4   0   6   54.79   49.65
   4   0   7   24.02   43.99
   4   0   8   50.88   46.39
   4   0   9   11.60   32.87
   4   0  10   23.73   52.46
   4   0  11   20.27   24.28
   4   0  11  190.02   76.43
   4   0  12   80.89   28.55
   4   0  13  -46.24   38.56
   4   0  14  -63.48   56.40
   4   0  15  -20.44   22.48
   4   0  16   24.97   26.95
   4   0  17   11.83   36.73
   4   0  18  -18.35   23.72
   4   0  19   48.07   38.90
   4   0  20  -20.62   32.94
   4   0  21  -11.40   21.86
   4   0  22  140.63   65.81
   4   0  23   -4.18   35.85
   4   0  24  -70.82   78.62
   4   1 -27   76.78   48.10
   4   1 -26   40.68   38.33
   4   1 -25   36.32   41.67
   4   1 -24   -7.87   30.93
   4   1 -23  -29.30   28.07
   4   1 -22    8.56   14.56
   4   1 -21   29.16   21.72
   4   1 -20    8.39   19.63
   4   1 -19   23.00   26.93
   4   1 -18   27.47   33.01
   4   1 -17   17.25   15.86
   4   1 -16   20.12   31.66
   4   1 -15   68.03   42.35
   4   1 -14  -18.00   25.86
   4   1 -13  -11.88   23.03
   4   1 -12  268.80   75.08
   4   1 -11   10.54   33.34
   4   1 -10   49.59   29.77
   4   1  -9   16.23   24.90
   4   1  -8   99.64   48.48
   4   1  -7   63.05   25.89
   4   1  -6  -18.40   35.83
   4   1  -5    9.11   13.20
   4   1  -4   55.56   35.28
   4   1  -3  173.45   56.20
   4   1  -2  109.18   44.10
   4   1  -1   45.11   31.56
   4   1   0   59.32   31.40
   4   1   1  173.68   55.45
   4   1   2   15.62   32.66
   4   1   3   51.08   33.22
   4   1   4  -17.11   21.26
   4   1   5  -28.39   20.11
   4   1   6   10.30   21.12
   4   1   7   -0.97   18.51
   4   1   8    6.00   18.23
   4   1   9   95.85   42.64
   4   1  10   28.39   20.24
   4   1  11  -55.48   37.18
   4   1  12   49.70   23.12
   4   1  13   -2.86   22.83
   4   1  14   67.76   49.15
   4   1  15    8.26   27.28
   4   1  16   75.00   45.07
   4   1  17   -6.37   49.80
   4   1  18   23.10   33.63
   4   1  19   75.00   40.17
   4   1  20   18.59   27.25
   4   1  21   66.78   63.56
   4   1  22    8.81   25.56
   4   1  23    2.94   23.61
   4   2 -27  -49.29   33.91
   4   2 -26   58.56   46.10
   4   2 -25   26.29   22.57
   4   2 -24   29.80   40.86
   4   2 -23  -25.72   17.95
   4   2 -22   -9.36   13.35
   4   2 -21    2.61   29.90
   4   2 -20  -51.70   34.23
   4   2 -19  -27.50   34.67
   4   2 -18   27.14   24.71
   4   2 -17   24.15   23.32
   4   2 -16   54.52   34.09
   4   2 -15   18.23   20.16
   4   2 -14   25.37   29.53
   4   2 -13   53.59   39.61
   4   2 -12   55.64   38.78
   4   2 -11  121.11   50.52
   4   2 -10   85.01   33.89
   4   2  -9   18.93   20.70
   4   2  -8   53.80   31.28
   4   2  -7   37.74   23.04
   4   2  -6   28.77   21.91
   4   2  -5   46.05   28.70
   4   2  -4   42.86   27.80
   4   2  -3   23.81   21.39
   4   2  -2   25.52   33.78
   4   2  -1   43.55   28.87
   4   2   0   39.11   23.70
   4   2   1   56.49   34.03
   4   2   2   50.94   36.59
   4   2   3  -24.42   33.31
   4   2   4   59.03   35.14
   4   2   5   19.50   33.67
   4   2   6    7.50   16.63
   4   2   7   12.22   15.04
   4   2   9   33.39   27.10
   4   2  10   19.58   34.09
   4   2  11  -39.90   43.44
   4   2  12    0.07   21.69
   4   2  13   12.70   47.07
   4   2  14  -19.31   51.43
   4   2  15  102.49   60.18
   4   2  16   34.16   45.21
   4   2  17  -33.96   47.43
   4   2  18   90.46   60.16
   4   2  19    6.48   32.36
   4   2  20   57.81   59.67
   4   2  21   -8.97   48.76
   4   2  22  -61.24   48.30
   4   2  23   28.60   51.51
   4   3 -28   10.08   35.59
   4   3 -27   31.25   17.98
   4   3 -26   41.19   36.65
   4   3 -25    9.07   36.77
   4   3 -24  -12.03   28.35
   4   3 -23   53.07   42.49
   4   3 -22   -3.14   30.04
   4   3 -21   -3.84   20.59
   4   3 -20   -1.87   16.86
   4   3 -19   -0.15   16.62
   4   3 -18    7.55   22.59
   4   3 -17    5.58   13.45
   4   3 -16   48.03   34.64
   4   3 -15   27.67   23.21
   4   3 -14   50.01   28.87
   4   3 -13   41.64   36.13
   4   3 -12  141.96   54.54
   4   3 -11  -13.87   25.56
   4   3 -10   16.14   21.45
   4   3  -9  -14.79   21.70
   4   3  -8   25.07   34.52
   4   3  -7   -7.19   17.51
   4   3  -6   18.67   24.34
   4   3  -5   29.47   27.88
   4   3  -4   43.36   30.08
   4   3  -3   19.85   25.23
   4   3  -2   33.51   25.01
   4   3  -1    7.56   10.97
   4   3   0   70.27   27.60
   4   3   1   80.38   37.46
   4   3   2   38.18   35.87
   4   3   3   57.67   26.91
   4   3   4   68.75   38.53
   4   3   5   26.40   24.61
   4   3   7   24.33   28.83
   4   3   8  109.54   40.91
   4   3   9   67.37   24.17
   4   3  10   66.86   37.30
   4   3  11   10.51   25.99
   4   3  12   -2.60   33.63
   4   3  13    0.24   20.56
   4   3  14   62.20   51.98
   4   3  15   -9.26   24.90
   4   3  16  -15.82   38.55
   4   3  17    1.29   38.90
   4   3  18   45.16   53.82
   4   3  19   71.89   55.81
   4   3  20  -36.80   53.25
   4   3  21  -54.97   40.65
   4   3  22  -55.29   53.65
   4   4 -25   47.90   41.80
   4   4 -24   54.45   37.49
   4   4 -23  -37.34   35.08
   4   4 -22   28.62   39.36
   4   4 -21  -12.78   18.82
   4   4 -20   25.28   13.72
   4   4 -19   -0.96   18.90
   4   4 -18    2.71   13.85
   4   4 -17   33.72   31.43
   4   4 -16    0.79   28.40
   4   4 -15   26.11   12.92
   4   4 -14  -24.66   21.33
   4   4 -13   58.99   42.18
   4   4 -12   -6.17   24.64
   4   4 -11   26.26   16.08
   4   4 -10   25.70   24.16
   4   4  -9  -18.39   12.04
   4   4  -8   62.79   30.87
   4   4  -7   24.81   26.69
   4   4  -6   53.47   28.63
   4   4  -5   20.52    9.62
   4   4  -4   -0.89   11.21
   4   4  -3   17.69   13.17
   4   4  -2    7.75   10.61
   4   4  -1   30.20   14.60
   4   4   0   58.51   27.01
   4   4   1   39.57   21.03
   4   4   2   12.93   15.55
   4   4   5   -5.57   31.69
   4   4   6  -31.12   22.02
   4   4   7   20.88   26.76
   4   4   8   27.02   28.96
   4   4   9   54.39   36.83
   4   4  10   97.92   54.69
   4   4  11   22.14   29.14
   4   4  12   73.23   48.57
   4   4  13   30.86   38.61
   4   4  14  -19.50   32.40
   4   4  15  -28.34   22.67
   4   4  16    0.59   31.55
   4   4  17   25.26   35.50
   4   4  18   30.51   31.02
   4   4  19  -24.83   32.63
   4   4  20  -67.53   55.62
   4   4  21   60.47   63.87
   4   5 -14   15.22   14.03
   4   5 -13   38.75   27.02
   4   5 -12   24.12   27.45
   4   5 -11   -1.46   30.55
   4   5 -10    9.40   14.66
   4   5  -9   17.61   17.14
   4   5  -8   10.88    8.30
   4   5  -7    0.23   12.11
   4   5  -6   16.26   12.73
   4   5  -5   32.83    8.48
   4   5  -4    5.01   10.56
   4   5  -3   38.08   19.70
   4   5  -2   20.91   14.52
   4   5  -1   24.05   11.46
   4   5   3    8.46   18.24
   4   5   4    2.47   13.80
   4   5   5   59.98   29.54
   4   5   6  -29.71   25.65
   4   5   7   13.85   16.17
   4   5   8   55.10   38.54
   4   5   9   29.86   28.27
   4   5  10   15.53   39.12
   4   5  11    0.52   25.10
   4   5  12   97.21   59.23
   4   5  13    1.88   31.59
   4   5  14   25.40   51.03
   4   5  15   32.26   32.36
   4   5  16    2.41   38.60
   4   5  17  -74.29   51.53
   4   5  18    3.99   29.16
   4   5  19   45.97   42.29
   4   5  20   -9.25   29.30
   4   6   0   75.70   30.28
   4   6   1   -0.79   13.43
   4   6   2  -24.62   24.73
   4   6   3    7.43   12.35
   4   6   4   -2.19   18.66
   4   6   5   43.94   28.49
   4   6   6   31.94   31.60
   4   6   7   18.97   16.12
   4   6   8    3.48   19.24
   4   6   9   22.08   20.09
   4   6  10   19.50   20.22
   4   6  11   16.29   45.35
   4   6  12   13.25   18.71
   4   6  13  -53.77   45.40
   4   6  14    7.74   29.18
   4   6  15  102.67   43.95
   4   6  16   20.90   46.10
   4   6  17   28.64   39.79
   4   6  18   -3.73   41.32
   4   6  19   57.50   57.46
   4   7  -4  -22.73   13.16
   4   7  -3   -7.53   16.53
   4   7  -2   29.43   17.00
   4   7  -1  -13.51   20.60
   4   7   0   28.33   12.64
   4   7   1   65.31   29.38
   4   7   2  -19.45   23.98
   4   7   3  -43.54   29.95
   4   7   4    4.51   16.33
   4   7   5   -2.46   19.84
   4   7   6    3.57   19.01
   4   7   7   34.37   22.04
   4   7   8   29.20   25.36
   4   7   9   26.60   22.62
   4   7  10  -11.74   26.03
   4   7  11   21.32   28.11
   4   7  12  -44.15   43.12
   4   7  13  -13.79   45.77
   4   7  14  -24.00   24.64
   4   7  15   54.45   41.63
   4   7  16   44.92   23.11
   4   7  17  -17.18   21.80
   4   7  18  -34.63   38.70
   4   8   3   32.80   19.74
   4   8   4    6.92   23.90
   4   8   5    4.41   15.01
   4   8   6   -4.40   23.20
   4   8   7   20.93   25.50
   4   8   8   -2.97   17.01
   4   8   9    0.37   18.94
   4   8  10  -15.24   19.28
   4   8  11   -9.19   26.45
   4   8  12   -3.82   20.08
   4   8  13  -25.37   37.60
   4   8  14   -4.84   28.24
   4   8  15  -29.12   42.06
   4   8  16   26.58   30.89
   4   8  17   30.14   41.45
   4   9  12   13.74   27.11
   4   9  13   10.46   20.88
   4   9  14   54.91   35.72
   4   9  15   16.64   38.59
   4   9  16    0.01   35.47
   5  -9  -3   38.93   55.90
   5  -9  -2   72.98   63.37
   5  -9  -1  -60.63   77.45
   5  -9   0   37.33   48.45
   5  -9   1  -31.95   86.92
   5  -8 -10   74.67   78.68
   5  -8  -9  -34.50   60.43
   5  -8  -8   31.65   87.46
   5  -8  -7   27.20   67.44
   5  -8  -6  -22.79   39.80
   5  -8  -5   41.86   57.00
   5  -8  -4  -94.13   57.21
   5  -8  -3  106.78   96.05
   5  -8  -2  -22.82   32.24
   5  -8  -1   37.23   48.69
   5  -8   0   13.89   53.78
   5  -8   1  117.08   86.80
   5  -8   2   12.05   50.63
   5  -8   3  112.48  109.72
   5  -8   4   93.46  106.63
   5  -8   5    0.02   77.52
   5  -8   6  -11.17   52.78
   5  -8   7   18.05   57.41
   5  -8   8   -6.20   42.03
   5  -7 -14  -65.00   62.14
   5  -7 -13   19.28   60.00
   5  -7 -12   31.36   63.43
   5  -7 -11   44.15   29.76
   5  -7 -10    2.26   24.23
   5  -7  -9   -7.20   33.62
   5  -7  -8    3.17   25.59
   5  -7  -7   65.84   73.05
   5  -7  -6  100.50   81.64
   5  -7  -5   30.23   48.13
   5  -7  -4  -31.81   68.09
   5  -7  -3   44.00   53.29
   5  -7  -2 -108.05   67.79
   5  -7  -1   45.02   60.45
   5  -7   0   23.26   31.81
   5  -7   1   60.81   46.73
   5  -7   2  -44.00   84.19
   5  -7   3  -28.80   55.25
   5  -7   4  -19.60   77.95
   5  -7   5   51.99   47.87
   5  -7   6  -45.13   50.45
   5  -7   7 -137.43   99.41
   5  -7   8   45.28   73.61
   5  -7   9   -4.09   71.30
   5  -7  10    0.64   60.31
   5  -7  11   68.92  109.74
   5  -6 -16  -51.54   60.91
   5  -6 -15   16.01   49.01
   5  -6 -14   -5.74   40.31
   5  -6 -13  -18.03   43.16
   5  -6 -12  -45.06   63.17
   5  -6 -11  -55.49   52.31
   5  -6 -10  -22.26   34.43
   5  -6  -9   63.22   62.74
   5  -6  -8   -8.67   49.44
   5  -6  -7  -66.33   73.31
   5  -6  -6  -31.72   33.00
   5  -6  -5   25.90   32.03
   5  -6  -4  -56.46   60.42
   5  -6  -3  -41.14   57.58
   5  -6  -2   -1.35   52.03
   5  -6  -1   68.07   40.47
   5  -6   0  -11.43   54.03
   5  -6   1   84.80   62.17
   5  -6   2   42.63   29.94
   5  -6   3   -6.94   30.78
   5  -6   4  -30.55   47.24
   5  -6   5    2.10   60.50
   5  -6   6  -64.93   77.99
   5  -6   7   14.35   61.20
   5  -6   8   50.68   73.59
   5  -6   9  -45.60   42.40
   5  -6  10  -11.22   67.80
   5  -6  11   21.42   43.69
   5  -6  12 -110.48   86.47
   5  -6  13  -10.75   62.27
   5  -6  14   19.92   20.72
   5  -6  14  -74.64   95.57
   5  -6  15   79.02   61.02
   5  -6  16   30.46   53.73
   5  -6  17   30.43   45.22
   5  -5 -18  -45.67   50.48
   5  -5 -17   44.28   29.71
   5  -5 -16   57.19   52.25
   5  -5 -15   41.36   47.99
   5  -5 -14   11.66   18.60
   5  -5 -13   45.26   56.12
   5  -5 -12   32.03   51.81
   5  -5 -11   41.79   20.53
   5  -5 -10  -20.86   32.10
   5  -5  -9   26.26   40.24
   5  -5  -8  -55.76   37.20
   5  -5  -7   -3.87   35.78
   5  -5  -6   28.12   46.72
   5  -5  -5   48.14   33.92
   5  -5  -4   11.42   51.87
   5  -5  -3   24.26   59.11
   5  -5  -2  -51.71   67.03
   5  -5  -1  -37.69   61.77
   5  -5   0  -23.63   41.93
   5  -5   1   -8.44   38.64
   5  -5   2  -39.31   29.15
   5  -5   3  -40.41   29.39
   5  -5   4  -26.44   27.23
   5  -5   5   52.70   56.79
   5  -5   6   94.70   83.24
   5  -5   7    1.06   65.91
   5  -5   8    2.20   35.23
   5  -5   9   -1.58   46.75
   5  -5  10   39.63   53.28
   5  -5  11  -42.08   71.94
   5  -5  12  -12.45   44.98
   5  -5  13 -122.04  108.95
   5  -5  14   18.01   31.70
   5  -5  14   46.31   54.39
   5  -5  15  -54.91   94.82
   5  -5  15  -60.48   60.06
   5  -5  16  -17.14   33.49
   5  -5  17  -16.07   38.49
   5  -5  18   24.62   27.66
   5  -5  19   40.16   31.59
   5  -5  20   13.21   38.70
   5  -4 -20   22.22   60.29
   5  -4 -19   -0.27   20.55
   5  -4 -18  -27.39   42.69
   5  -4 -17   12.30   32.98
   5  -4 -16   50.81   56.92
   5  -4 -15   -5.37   53.73
   5  -4 -14   -0.81   20.05
   5  -4 -13  -10.66   40.68
   5  -4 -12  -43.36   57.28
   5  -4 -11  -42.86   60.42
   5  -4 -10   30.22   29.85
   5  -4  -9   63.80   50.23
   5  -4  -8   -8.99   42.29
   5  -4  -7  -32.24   51.20
   5  -4  -6   20.52   43.80
   5  -4  -5   32.41   50.69
   5  -4  -4  -15.12   28.55
   5  -4  -3   47.62   58.65
   5  -4  -2   26.93   40.12
   5  -4  -1  -10.97   38.41
   5  -4   0    1.78   32.94
   5  -4   1  -65.96   42.79
   5  -4   2   -3.32   21.86
   5  -4   3    1.93   54.38
   5  -4   4   94.10   79.57
   5  -4   5  152.94   84.45
   5  -4   6   81.81   78.79
   5  -4   7  -38.63   68.72
   5  -4   8   48.32   52.04
   5  -4   9  -56.13   48.96
   5  -4  10   85.36   89.17
   5  -4  11  -32.35   59.68
   5  -4  12    8.64   45.89
   5  -4  13  -24.91   36.19
   5  -4  14 -123.41   70.24
   5  -4  14  -18.76   52.54
   5  -4  15   70.16   56.93
   5  -4  15  -15.66   38.22
   5  -4  16  -28.05   46.05
   5  -4  17    0.12   45.66
   5  -4  18   74.41   47.24
   5  -4  19   77.88   58.74
   5  -4  20   25.06   41.35
   5  -3 -21   77.62   63.91
   5  -3 -20    4.28   39.01
   5  -3 -19   33.88   44.02
   5  -3 -18   10.56   34.77
   5  -3 -17   34.98   43.93
   5  -3 -16   12.00   19.32
   5  -3 -15   20.52   29.91
   5  -3 -14   48.77   48.70
   5  -3 -13   -2.59   28.64
   5  -3 -12   29.42   30.43
   5  -3 -11   -7.88   34.31
   5  -3 -10   67.64   55.41
   5  -3  -9   -3.00   29.55
   5  -3  -8   84.02   68.31
   5  -3  -7   85.63   48.21
   5  -3  -6    1.29   35.68
   5  -3  -5   56.49   60.33
   5  -3  -4  142.58   77.41
   5  -3  -3   48.86   51.41
   5  -3  -2   16.54   24.90
   5  -3  -1  106.77   57.87
   5  -3   0   19.23   30.74
   5  -3   1   75.38   59.00
   5  -3   2   14.69   48.79
   5  -3   3  -54.55   56.73
   5  -3   4   26.94   29.75
   5  -3   5   36.58   48.65
   5  -3   6   46.02   49.79
   5  -3   7   16.30   43.33
   5  -3   8   14.90   58.77
   5  -3   9  -58.01   67.86
   5  -3  10   -1.00   30.72
   5  -3  11   84.20   79.14
   5  -3  12   55.98   68.72
   5  -3  13   14.83   33.43
   5  -3  14  -42.26   49.65
   5  -3  14   81.38   81.77
   5  -3  15  108.69   70.23
   5  -3  16  -22.42   32.43
   5  -3  17  -54.86   54.08
   5  -3  18   64.63   35.25
   5  -3  19   68.21   53.56
   5  -3  20   28.98   44.86
   5  -2 -22  -25.67   44.89
   5  -2 -21   59.34   57.94
   5  -2 -20   11.36   29.82
   5  -2 -19   31.44   54.75
   5  -2 -18  -15.52   33.02
   5  -2 -17   -0.77   18.73
   5  -2 -16   12.41   47.38
   5  -2 -15   64.94   57.21
   5  -2 -14  -13.17   23.65
   5  -2 -13  -44.33   50.68
   5  -2 -12  -11.55   17.38
   5  -2 -11    3.72   27.77
   5  -2 -10  -22.39   41.91
   5  -2  -9  -24.42   32.68
   5  -2  -8  155.87   79.00
   5  -2  -7    2.96   20.05
   5  -2  -6  -26.59   51.12
   5  -2  -5   26.25   38.27
   5  -2  -4   35.13   40.03
   5  -2  -3    0.26   27.01
   5  -2  -2  102.05   58.18
   5  -2  -1  171.21   71.51
   5  -2   0   46.25   49.79
   5  -2   1   29.35   35.97
   5  -2   2   95.77   51.46
   5  -2   3    5.98   25.49
   5  -2   4  -21.76   36.91
   5  -2   5   16.75   27.82
   5  -2   6   72.02   70.52
   5  -2   7   58.54   74.00
   5  -2   8   96.94   70.96
   5  -2   9  122.22   86.26
   5  -2  10  -61.84   62.48
   5  -2  11   69.20   77.32
   5  -2  12  -33.21   45.09
   5  -2  13   30.57   54.99
   5  -2  13   19.24   52.34
   5  -2  14   30.50   43.39
   5  -2  14   66.97   53.14
   5  -2  15  -32.96   49.29
   5  -2  16  -87.10   63.47
   5  -2  17  -11.68   33.13
   5  -2  18  -67.76   60.40
   5  -2  19  -12.92   43.75
   5  -2  20  -84.46   63.17
   5  -1 -23   19.20   35.16
   5  -1 -22   34.04   21.20
   5  -1 -21   63.00   56.70
   5  -1 -20   -7.21   29.95
   5  -1 -19  -26.16   41.96
   5  -1 -18   14.67   20.18
   5  -1 -17    2.55   24.82
   5  -1 -16    7.82   25.26
   5  -1 -15   12.64   21.05
   5  -1 -14   21.66   50.95
   5  -1 -13    2.00   27.85
   5  -1 -12  -38.13   36.49
   5  -1 -11   52.29   36.34
   5  -1 -10  104.43   64.03
   5  -1  -9   35.13   42.70
   5  -1  -8   58.78   46.39
   5  -1  -7   10.89   16.23
   5  -1  -6   77.77   36.24
   5  -1  -5  -12.66   25.34
   5  -1  -4   64.13   30.79
   5  -1  -3  102.68   60.17
   5  -1  -2   32.35   30.74
   5  -1  -1   90.14   57.01
   5  -1   0  112.86   61.91
   5  -1   1   -4.13   27.56
   5  -1   2   43.00   31.42
   5  -1   3   40.93   46.43
   5  -1   4   -4.42   20.72
   5  -1   5 -104.75   80.92
   5  -1   6  -11.73   27.58
   5  -1   7  -19.66   24.29
   5  -1   8   26.63   36.11
   5  -1   9  -47.26   51.17
   5  -1  10   11.05   41.57
   5  -1  11    0.64   32.93
   5  -1  12  -27.24   30.66
   5  -1  13  -14.57   38.96
   5  -1  13  -54.48   53.02
   5  -1  14  -10.60   35.73
   5  -1  15   15.73   44.20
   5  -1  16   -2.98   21.34
   5  -1  17  -16.94   21.89
   5  -1  18   -6.25   51.33
   5  -1  19   41.37   32.14
   5  -1  20   82.30   56.24
   5   0 -24  -29.51   39.20
   5   0 -23   81.78   50.42
   5   0 -22  -13.35   40.75
   5   0 -21   36.53   28.27
   5   0 -20   -6.02   16.41
   5   0 -19   17.01   28.54
   5   0 -18   15.95   39.22
   5   0 -17  -11.06   27.54
   5   0 -16   -3.94   28.33
   5   0 -15   -5.05   17.51
   5   0 -14    4.88   29.52
   5   0 -13   28.83   43.92
   5   0 -12   18.42   26.28
   5   0 -11   23.28   41.61
   5   0 -10   69.86   61.47
   5   0  -9  200.96   73.76
   5   0  -8   21.53   20.20
   5   0  -7   45.03   42.13
   5   0  -6   32.38   20.12
   5   0  -5   24.42   29.70
   5   0  -4    5.03   34.58
   5   0  -3   12.78   28.18
   5   0  -2   20.48   35.08
   5   0  -1  105.31   55.40
   5   0   0   -0.03   23.57
   5   0   1   10.49   17.40
   5   0   2  127.93   58.40
   5   0   3   95.49   55.37
   5   0   4  -20.51   31.07
   5   0   5   57.17   54.13
   5   0   6    4.10   42.02
   5   0   7   90.98   57.64
   5   0   8   66.51   49.38
   5   0   9   -0.72   40.09
   5   0  10    7.20   22.43
   5   0  11  101.53   64.87
   5   0  12  -51.28   39.08
   5   0  13  -57.66   50.42
   5   0  14   76.11   62.00
   5   0  15  -36.62   47.40
   5   0  16  -73.95   64.12
   5   0  17  -24.30   59.95
   5   0  18    2.35   46.72
   5   0  19   -7.44   25.10
   5   0  20  111.79   64.92
   5   1 -25   27.58   17.59
   5   1 -24  -14.96   34.06
   5   1 -23  -23.61   23.19
   5   1 -22    8.14   24.92
   5   1 -21  -20.35   33.82
   5   1 -20   62.80   56.32
   5   1 -19   43.19   36.41
   5   1 -18   46.84   16.94
   5   1 -17    4.09   18.24
   5   1 -16  -10.26   26.59
   5   1 -15   14.96   33.48
   5   1 -14   -3.74   28.87
   5   1 -13   23.79   26.42
   5   1 -12   28.09   31.39
   5   1 -11   63.90   37.45
   5   1 -10  196.28   72.50
   5   1  -9   65.56   40.74
   5   1  -8   24.07   26.90
   5   1  -7   87.46   48.10
   5   1  -6   43.61   43.92
   5   1  -5    6.46   33.29
   5   1  -4   17.58   35.21
   5   1  -3   25.37   20.81
   5   1  -2   75.52   46.79
   5   1  -1  136.45   49.93
   5   1   0  104.93   47.50
   5   1   1    5.86   15.79
   5   1   2  -52.13   24.14
   5   1   3   34.01   15.16
   5   1   4    5.31   16.94
   5   1   5   11.98   41.60
   5   1   6   -0.65   20.42
   5   1   7  -12.95   26.88
   5   1   8  -16.28   33.86
   5   1   9   95.66   54.71
   5   1  10   39.21   40.09
   5   1  11   -0.49   24.88
   5   1  12   13.32   40.60
   5   1  13   12.99   35.71
   5   1  14  -44.63   43.95
   5   1  15   22.42   30.52
   5   1  16  -41.26   29.48
   5   1  17   35.21   30.31
   5   1  18   -4.56   36.73
   5   1  19   -1.57   58.25
   5   1  20   42.06   62.64
   5   2 -25  -12.14   25.34
   5   2 -24  -22.32   32.67
   5   2 -23   61.82   36.38
   5   2 -22   -0.98   29.22
   5   2 -21   10.04   28.78
   5   2 -20  -41.87   40.70
   5   2 -19   27.00   42.16
   5   2 -18    1.05   26.14
   5   2 -17  -35.89   43.91
   5   2 -16   -5.24   40.92
   5   2 -15  -18.45   40.17
   5   2 -14   64.27   44.51
   5   2 -13   21.11   52.27
   5   2 -12   23.56   16.12
   5   2 -11   25.93   39.88
   5   2 -10    7.41   23.52
   5   2  -9   45.59   36.41
   5   2  -8  119.26   62.52
   5   2  -7   54.78   49.13
   5   2  -6    5.39   14.74
   5   2  -5    7.28   20.18
   5   2  -4   -6.19   27.40
   5   2  -3   57.73   39.65
   5   2  -2   46.36   29.75
   5   2  -1  104.38   48.60
   5   2   0   47.91   40.08
   5   2   1   44.51   50.00
   5   2   2   40.86   41.68
   5   2   3    7.89   19.79
   5   2   4   -0.14   21.64
   5   2   5   82.23   44.77
   5   2   6    1.75   18.76
   5   2   7   -3.62   24.49
   5   2   8    8.54   28.90
   5   2   9   65.70   45.91
   5   2  10   11.63   38.22
   5   2  11   25.91   37.73
   5   2  12  -26.68   34.58
   5   2  13  -46.52   56.14
   5   2  14   67.77   56.61
   5   2  15  -77.22   55.26
   5   2  16   52.54   41.34
   5   2  17   73.39   41.36
   5   2  18   43.60   53.15
   5   2  19   18.65   56.61
   5   3 -24    9.10   27.09
   5   3 -23  -34.80   46.64
   5   3 -22    4.26   29.39
   5   3 -21   -6.41   15.68
   5   3 -20   18.54   17.21
   5   3 -19   19.50   28.83
   5   3 -18  -30.31   28.82
   5   3 -17  -26.34   28.00
   5   3 -16   -6.41   27.95
   5   3 -15   54.83   48.27
   5   3 -14   31.34   27.63
   5   3 -13   25.18   39.43
   5   3 -12  -10.40   31.84
   5   3 -11   54.18   45.86
   5   3 -10   59.90   40.55
   5   3  -9   17.66   25.33
   5   3  -8   40.61   37.84
   5   3  -7  113.23   55.11
   5   3  -6   32.34   32.39
   5   3  -5   18.46   15.17
   5   3  -4   48.84   29.27
   5   3  -3   -7.47   19.43
   5   3  -2   19.08   16.60
   5   3  -1   37.70   27.82
   5   3   0    8.07   17.71
   5   3   1   -2.87   27.57
   5   3   2  -18.30   18.13
   5   3   3   42.32   38.61
   5   3   4    0.57   31.96
   5   3   5   21.54   20.79
   5   3   6   -0.58   18.96
   5   3   8  -42.48   40.66
   5   3   9   17.82   17.81
   5   3  10   17.68   23.21
   5   3  11  120.44   63.87
   5   3  12  -72.02   53.08
   5   3  13  -24.53   50.29
   5   3  14   -7.56   20.83
   5   3  15  -37.64   57.23
   5   3  16  -13.61   31.52
   5   3  17   57.27   58.81
   5   3  18  -16.77   37.51
   5   3  19  -43.29   31.10
   5   4 -13    8.40   29.43
   5   4 -12   -5.90   26.79
   5   4 -11  -41.91   43.06
   5   4 -10    9.12   23.10
   5   4  -9   34.25   26.15
   5   4  -8   54.49   40.95
   5   4  -7    8.49   25.52
   5   4  -6   19.47   21.93
   5   4  -5  -12.35   23.82
   5   4  -4   22.81   17.27
   5   4  -3   24.99   22.37
   5   4  -2   20.90   20.05
   5   4  -1   -8.92   20.83
   5   4   0  -41.20   34.87
   5   4   1    5.39   22.22
   5   4   2   66.43   38.12
   5   4   3   20.23   20.11
   5   4   6   59.73   37.59
   5   4   7   62.08   38.78
   5   4   8   45.63   43.02
   5   4   9   39.55   38.70
   5   4  10    7.56   34.78
   5   4  11  -50.33   47.14
   5   4  12  -11.65   31.38
   5   4  13   22.28   29.95
   5   4  14   -5.19   34.71
   5   4  15   14.50   26.32
   5   4  16   16.70   31.83
   5   4  17   25.26   34.44
   5   4  18   72.63   22.17
   5   5   4  -44.18   41.01
   5   5   5   -4.66   17.67
   5   5   6   15.86   22.19
   5   5   7   50.64   30.64
   5   5   8  -10.74   23.16
   5   5   9   16.92   33.96
   5   5  10  -84.25   52.88
   5   5  11    1.31   25.78
   5   5  12  -28.46   29.87
   5   5  13  -58.81   55.48
   5   5  14    9.81   32.57
   5   5  15  -16.28   45.11
   5   5  16    3.47   21.56
   5   5  17   25.23   30.05
   5   6   1  -17.89   19.51
   5   6   2  -15.41   18.45
   5   6   3   13.26   30.57
   5   6   4   15.60   23.18
   5   6   5   75.33   43.42
   5   6   6   13.42   27.77
   5   6   7   -9.47   14.77
   5   6   8   12.57   30.65
   5   6   9   12.86   17.96
   5   6  10   40.91   40.09
   5   6  11  -26.09   32.68
   5   6  12    1.96   29.21
   5   6  13   47.07   51.05
   5   6  14   51.86   46.92
   5   6  15   78.85   57.32
   5   6  16    9.15   37.25
   5   7  -1   44.35   33.74
   5   7   0   43.76   36.49
   5   7   1   39.29   35.07
   5   7   2   -5.59   18.74
   5   7   3   14.83   21.37
   5   7   4   29.66   28.98
   5   7   5    6.69   19.99
   5   7   6  -29.42   30.76
   5   7   7    6.78   28.10
   5   7   8  -11.72   27.49
   5   7   9   18.04   31.07
   5   7  10   -1.85   23.55
   5   7  11   -5.53   27.47
   5   7  12   15.65   21.14
   5   7  13  -23.41   41.96
   5   7  14    3.21   24.35
   5   7  15  -53.09   48.00
   5   8   7  -47.39   28.81
   5   8   8  -53.65   26.27
   5   8   9  -62.89   37.31
   5   8  10  -17.87   19.49
   5   8  11   50.75   46.97
   5   8  12   26.55   38.37
   5   8  13   73.14   47.20
   5   8  14   -9.47   35.24
   6  -6  -8   85.07   82.28
   6  -6  -7  -44.50   65.05
   6  -6  -6  -21.58   86.92
   6  -6  -5   -4.00   34.56
   6  -6  -4  154.69   87.75
   6  -6  -3   11.48   44.40
   6  -6  -2   39.76   68.77
   6  -6  -1  -75.63   85.83
   6  -6   0   12.12   66.74
   6  -6   1   48.91   53.22
   6  -6   2    4.00   45.01
   6  -6   3  -10.26   42.09
   6  -6   4  -74.88  105.16
   6  -6   5   30.64   35.14
   6  -5 -12    4.74   53.76
   6  -5 -11  109.16   71.32
   6  -5 -10   19.10   64.21
   6  -5  -9   29.03   24.77
   6  -5  -8   46.22   69.21
   6  -5  -7  -23.67   49.91
   6  -5  -6   35.67   67.66
   6  -5  -5   79.04   75.61
   6  -5  -4   -5.70   29.18
   6  -5  -3  -57.25   59.25
   6  -5  -2  116.93   76.94
   6  -5  -1  -16.54   48.35
   6  -5   0  -13.53   53.10
   6  -5   1   95.37   97.13
   6  -5   2   56.14   67.84
   6  -5   3   56.37   60.85
   6  -5   4  -41.75   69.87
   6  -5   5   53.45   46.88
   6  -5   6   44.11   92.42
   6  -5   7   83.59   89.96
   6  -5   8 -176.08  101.23
   6  -5   9  -20.19   51.09
   6  -4 -15  -33.51   34.69
   6  -4 -14  -67.96   57.65
   6  -4 -13   25.15   33.76
   6  -4 -12  -26.77   38.51
   6  -4 -11   27.24   53.45
   6  -4 -10   72.81   54.85
   6  -4  -9   55.11   43.64
   6  -4  -8  -82.56   87.01
   6  -4  -7  -27.38   61.40
   6  -4  -6   55.31   58.72
   6  -4  -5   77.19   56.99
   6  -4  -4  -42.16   36.56
   6  -4  -3   -2.18   39.01
   6  -4  -2   84.12   73.27
   6  -4  -1   -2.12   45.98
   6  -4   0  -11.39   24.59
   6  -4   1   39.52   45.67
   6  -4   2  -44.92   64.08
   6  -4   3  -27.99   30.15
   6  -4   4   52.04   71.26
   6  -4   5   71.49   61.16
   6  -4   6   -9.42   53.48
   6  -4   7  -42.95   42.34
   6  -4   8   94.79   77.03
   6  -4   9   -6.77   49.04
   6  -4  10  -29.05   87.39
   6  -4  11   14.19   76.14
   6  -4  12   92.78   42.52
   6  -4  14  -18.54   37.74
   6  -3 -17   -8.47   33.36
   6  -3 -16   29.13   21.66
   6  -3 -15  -56.96   56.83
   6  -3 -14   92.70   78.86
   6  -3 -13   11.77   48.84
   6  -3 -12   10.21   51.83
   6  -3 -11   59.20   46.24
   6  -3 -10  -13.71   34.97
   6  -3  -9   68.33   60.98
   6  -3  -8  -17.13   56.26
   6  -3  -7    8.79   47.52
   6  -3  -6   74.93   50.68
   6  -3  -5   52.43   71.17
   6  -3  -4   99.64   85.31
   6  -3  -3   29.77   32.29
   6  -3  -2   74.70   41.66
   6  -3  -1   56.79   32.37
   6  -3   0  -45.72   61.12
   6  -3   1  -20.91   34.93
   6  -3   2   78.17   71.82
   6  -3   3  -21.98   32.51
   6  -3   4   68.51   79.95
   6  -3   5    8.84   51.13
   6  -3   6  -14.77   53.44
   6  -3   7  -16.28   63.88
   6  -3   8   50.23   53.25
   6  -3   9  -13.55   41.89
   6  -3  10   38.24   27.96
   6  -3  11   14.32   80.40
   6  -3  12   37.45   49.72
   6  -3  13  -54.15   47.06
   6  -3  14   91.16   74.75
   6  -3  14   83.00   49.30
   6  -3  15    2.57   41.00
   6  -2 -19   18.06   42.60
   6  -2 -18    3.47   43.67
   6  -2 -17  -17.72   52.47
   6  -2 -16  -56.14   65.47
   6  -2 -15   -5.73   46.27
   6  -2 -14   17.98   27.20
   6  -2 -13   -7.45   22.55
   6  -2 -12  -96.10   71.30
   6  -2 -11   27.94   38.28
   6  -2 -10   -1.51   29.03
   6  -2  -9  -16.46   47.36
   6  -2  -8  -36.82   24.55
   6  -2  -7   16.40   36.56
   6  -2  -6  -29.42   50.59
   6  -2  -5   46.46   36.65
   6  -2  -4   74.04   63.71
   6  -2  -3   54.52   40.07
   6  -2  -2  -26.27   59.25
   6  -2  -1  -21.74   39.29
   6  -2   0   93.49   66.98
   6  -2   1  -12.04   30.25
   6  -2   2   -2.84   45.60
   6  -2   3  -65.29   65.70
   6  -2   4   42.89   54.42
   6  -2   5  -14.20   60.31
   6  -2   6   42.37   27.16
   6  -2   7   60.47   68.12
   6  -2   8  -62.24   54.79
   6  -2   9 -119.91   90.01
   6  -2  10   74.15   36.27
   6  -2  11   60.99   75.30
   6  -2  12  -56.59   73.23
   6  -2  13   14.98   40.86
   6  -2  13  -21.71   48.55
   6  -2  14   45.52   68.99
   6  -2  14    0.26   40.92
   6  -2  15  -24.58   33.87
   6  -1 -20   13.95   62.11
   6  -1 -19    4.63   32.09
   6  -1 -18  -21.90   41.81
   6  -1 -17   67.50   50.34
   6  -1 -16   72.48   56.28
   6  -1 -15   10.19   43.89
   6  -1 -14   -3.59   30.15
   6  -1 -13   29.89   41.50
   6  -1 -12  -46.88   33.40
   6  -1 -11  -54.99   57.00
   6  -1 -10  -95.93   81.35
   6  -1  -9  -68.55   67.63
   6  -1  -8   18.17   25.64
   6  -1  -7  -62.38   71.79
   6  -1  -6  107.32   59.61
   6  -1  -5  -74.20   55.41
   6  -1  -4   12.30   21.61
   6  -1  -3   12.97   38.60
   6  -1  -2   -5.56   34.84
   6  -1  -1   27.14   42.47
   6  -1   0   39.30   44.43
   6  -1   1  -12.60   42.02
   6  -1   2   37.24   51.42
   6  -1   3  -23.13   43.47
   6  -1   4    4.26   34.32
   6  -1   5    7.03   48.34
   6  -1   6    8.94   48.87
   6  -1   7   16.70   48.82
   6  -1   8    6.72   43.46
   6  -1   9  -33.14   59.77
   6  -1  10  -17.74   32.22
   6  -1  11   70.60   37.43
   6  -1  12   52.45   43.36
   6  -1  13   41.03   44.81
   6  -1  13   54.79   50.72
   6  -1  14   63.34   48.31
   6  -1  15   60.30   58.92
   6   0 -21  -28.05   45.22
   6   0 -20  -17.46   49.52
   6   0 -19   54.71   40.90
   6   0 -18  -12.59   51.72
   6   0 -17   14.17   19.78
   6   0 -16  -28.54   33.69
   6   0 -15    6.04   40.75
   6   0 -14   36.79   44.78
   6   0 -13    3.76   36.62
   6   0 -12  -13.64   41.71
   6   0 -11   96.16   61.71
   6   0 -10   24.37   53.79
   6   0  -9   11.45   63.46
   6   0  -8  -26.03   44.41
   6   0  -7  -20.38   42.37
   6   0  -6   51.80   43.70
   6   0  -5   -8.06   29.49
   6   0  -4   -5.82   17.64
   6   0  -3    7.50   36.88
   6   0  -2   32.00   50.31
   6   0  -1   13.89   37.33
   6   0   0  -38.27   51.37
   6   0   1   -9.50   19.75
   6   0   2   75.08   50.71
   6   0   3   19.33   35.45
   6   0   4  -12.17   51.79
   6   0   5  -12.08   30.22
   6   0   6    8.56   43.62
   6   0   7   57.13   62.89
   6   0   8  -41.97   57.49
   6   0   9    2.21   22.47
   6   0  10    6.95   32.93
   6   0  11  -64.22   62.73
   6   0  12    2.85   21.15
   6   0  13   36.72   49.91
   6   0  14  -21.86   42.20
   6   0  15  -49.36   38.45
   6   1 -22   23.96   33.87
   6   1 -21  -98.87   77.00
   6   1 -20    5.98   23.58
   6   1 -19   30.51   35.97
   6   1 -18  -91.99   61.04
   6   1 -17   41.65   59.84
   6   1 -16   47.99   28.84
   6   1 -15   90.18   51.48
   6   1 -14   48.92   48.15
   6   1 -13   46.81   57.82
   6   1 -12   18.29   30.97
   6   1 -11  -59.53   34.61
   6   1 -10   14.16   50.34
   6   1  -9    1.44   36.62
   6   1  -8   18.83   36.84
   6   1  -7    0.43   34.09
   6   1  -6   55.67   39.55
   6   1  -5   45.10   38.42
   6   1  -4  -22.64   30.07
   6   1  -3   24.40   17.10
   6   1  -2  -17.28   41.31
   6   1  -1  -18.53   33.34
   6   1   0   50.27   45.11
   6   1   1   -1.72   22.75
   6   1   2    3.57   33.44
   6   1   3  -17.79   35.81
   6   1   4   74.51   44.75
   6   1   5   11.15   37.74
   6   1   6   25.12   48.23
   6   1   7   10.05   39.22
   6   1   8   17.20   20.55
   6   1   9  -12.50   39.98
   6   1  10   -6.78   32.05
   6   1  11   21.98   30.23
   6   1  12   40.22   53.85
   6   1  13   20.86   25.48
   6   1  14  103.92   61.89
   6   1  15  -24.65   29.29
   6   2 -21  -38.86   44.05
   6   2 -20   54.89   61.64
   6   2 -19  -13.06   30.76
   6   2 -18  -28.57   37.19
   6   2 -17  -21.41   28.40
   6   2 -16  -21.51   44.13
   6   2 -15   -3.51   34.50
   6   2 -14   83.90   65.75
   6   2 -13    5.43   35.38
   6   2 -12  -48.71   54.81
   6   2 -11   -7.28   39.95
   6   2 -10   16.32   31.97
   6   2  -9   68.79   52.46
   6   2  -8   42.28   63.89
   6   2  -7  -37.15   36.83
   6   2  -6  -15.53   43.65
   6   2  -5  -18.66   23.79
   6   2  -4   -3.73   17.88
   6   2  -3   80.08   53.13
   6   2  -2   41.43   42.88
   6   2  -1  -18.76   15.25
   6   2   0   54.57   53.16
   6   2   1   -0.02   26.26
   6   2   2   38.39   36.49
   6   2   3   12.89   34.65
   6   2   4    6.70   16.47
   6   2   5   14.40   29.05
   6   2   6   28.85   40.10
   6   2   7    2.43   39.71
   6   2   8    7.56   37.26
   6   2  10  -31.24   33.04
   6   2  11  -60.23   53.38
   6   2  12   -0.84   28.41
   6   2  13  -41.72   34.59
   6   2  14   19.76   43.59
   6   3  -9  -22.44   28.79
   6   3  -8   41.98   41.69
   6   3  -7  -19.61   39.36
   6   3  -6    5.50   20.66
   6   3  -5    3.99   30.78
   6   3  -4    6.96   25.34
   6   3  -3   10.44   36.08
   6   3  -2   11.13   13.31
   6   3  -1  -12.24   29.39
   6   3   0   -2.92   15.04
   6   3   1   -3.47   25.81
   6   3   2    1.50   28.11
   6   3   3   28.35   34.59
   6   3   4   11.76   25.51
   6   3   5  -15.73   21.13
   6   3   6   -4.99   16.08
   6   3   8   12.41   33.59
   6   3   9    2.30   37.36
   6   3  10   61.53   57.15
   6   3  11   -2.21   19.37
   6   3  12   26.94   42.86
   6   3  13   29.75   31.49
   6   3  14  -22.89   35.55
   6   4   6    4.54   28.78
   6   4   7  -41.84   30.05
   6   4   8  -37.38   33.25
   6   4   9  -38.33   40.83
   6   4  10   58.81   49.55
   6   4  11   -9.08   20.91
   6   4  12   -4.41   36.81
   6   4  13  -48.77   46.21
   6   5   4   13.25   31.32
   6   5   5    4.81   19.51
   6   5   6  -16.67   40.07
   6   5   7   29.29   28.59
   6   5   8   -9.24   41.67
   6   5   9  -20.74   32.74
   6   5  10   -7.61   31.41
   6   5  11   23.56   37.83
   6   5  12   33.50   52.33
   6   6   1   54.28   46.65
   6   6   2  -41.35   32.18
   6   6   3  -28.97   37.37
   6   6   4    4.27   22.47
   6   6   5    5.61   23.58
   6   6   6  -45.38   33.74
   6   6   7   -1.70   16.65
   6   6   8   -4.04   25.42
   6   6   9   14.91   24.01
   6   6  10  -51.36   44.20
   6   6  11   76.48   56.07
   6   7   3  -12.63   15.74
   6   7   4   16.10   28.03
   6   7   5  -11.30   25.79
   6   7   6  -45.34   33.81
   6   7   7  -25.00   21.08
   6   7   8   24.51   17.88
   6   7   9   23.98   26.15
   6   7  10   36.39   33.56
   7  -3  -9    6.96   36.89
   7  -3  -8  -33.30   73.39
   7  -3  -7 -105.24   92.57
   7  -3  -6   -4.30   53.79
   7  -3  -5  -61.70   60.57
   7  -3  -4   22.43   38.72
   7  -3  -3  -59.95   48.34
   7  -3  -2  112.26   87.89
   7  -3  -1   46.12   85.30
   7  -3   0    0.33   29.72
   7  -3   1  -30.65   39.26
   7  -3   2   71.51   75.38
   7  -3   3   31.69   61.00
   7  -3   4  -66.19   61.96
   7  -3   5    7.44   39.17
   7  -2 -12  -21.74   67.38
   7  -2 -11  -34.30   57.32
   7  -2 -10   83.20   76.30
   7  -2  -9   63.66   67.09
   7  -2  -8   76.78   68.49
   7  -2  -7   13.05   36.61
   7  -2  -6   31.55   58.02
   7  -2  -5    0.72   25.85
   7  -2  -4  -35.18   53.56
   7  -2  -3   32.17   65.35
   7  -2  -2   28.74   51.44
   7  -2  -1   22.02   36.79
   7  -2   0   36.84   37.97
   7  -2   1   54.03   55.37
   7  -2   2  -22.70   48.50
   7  -2   3   27.28   24.09
   7  -2   4   82.96   68.69
   7  -2   5   75.40   71.57
   7  -2   6  -13.11   40.49
   7  -2   7   -4.04   50.90
   7  -2   8  -45.65   41.57
   7  -1 -14    9.44   44.82
   7  -1 -13  -53.27   62.27
   7  -1 -12   38.00   46.24
   7  -1 -11   41.82   75.92
   7  -1 -10   99.27   64.87
   7  -1  -9  -34.61   62.68
   7  -1  -8  -65.70   77.42
   7  -1  -7  -34.97   43.42
   7  -1  -6   -2.82   47.05
   7  -1  -5  -42.17   60.01
   7  -1  -4   33.11   45.79
   7  -1  -3   39.09   43.09
   7  -1  -2   11.61   40.57
   7  -1  -1   50.07   39.51
   7  -1   0  -41.23   71.36
   7  -1   1   22.65   33.24
   7  -1   2  -38.41   48.30
   7  -1   3   -9.65   42.12
   7  -1   4  -16.40   39.57
   7  -1   5  -18.15   44.33
   7  -1   6   11.58   37.35
   7  -1   7  -75.07   67.27
   7  -1   8  -63.51   51.54
   7  -1   9   49.20   29.85
   7  -1  10  -53.62   54.07
   7   0 -16  -34.06   49.96
   7   0 -15   62.24   37.11
   7   0 -14  -17.63   35.67
   7   0 -13  -26.19   27.08
   7   0 -12   39.59   64.66
   7   0 -11   34.16   69.19
   7   0 -10  -20.05   41.31
   7   0  -9   15.91   46.38
   7   0  -8   70.07   75.24
   7   0  -7   39.29   50.87
   7   0  -6  -30.58   59.34
   7   0  -5    3.20   36.68
   7   0  -4   11.06   38.55
   7   0  -3   -3.99   49.29
   7   0  -2  -66.05   49.80
   7   0  -1    8.88   39.36
   7   0   0  -22.78   48.18
   7   0   1    0.22   43.06
   7   0   2  -10.38   44.94
   7   0   3   18.69   66.50
   7   0   4   52.88   68.65
   7   0   5  -56.25   65.74
   7   0   6  -20.89   23.22
   7   0   7  -28.35   34.03
   7   0   8    2.35   51.99
   7   0   9   27.67   39.85
   7   0  10   20.95   21.75
   7   0  11   -1.00   37.74
   7   1 -17   57.22   68.60
   7   1 -16  -72.34   74.31
   7   1 -15   -0.36   50.48
   7   1 -14   10.03   37.37
   7   1 -13  -71.34   79.56
   7   1 -12   -4.67   33.80
   7   1 -11  -71.36   85.13
   7   1 -10  -62.56   81.78
   7   1  -9  -38.68   74.90
   7   1  -8  -49.66   54.23
   7   1  -7   58.96   64.25
   7   1  -6    6.23   33.81
   7   1  -5  -25.44   56.62
   7   1  -4   -2.79   50.81
   7   1  -3   22.49   31.42
   7   1  -2  -23.96   20.88
   7   1  -1  -55.24   34.90
   7   1   0   25.27   41.46
   7   1   1   -9.97   19.81
   7   1   2  -57.58   65.12
   7   1   3  -22.26   46.52
   7   1   4  -24.38   34.01
   7   1   5  -41.77   32.12
   7   1   6    8.53   20.20
   7   1   7  -16.83   27.41
   7   1   8  -66.41   61.73
   7   1   9   64.50   55.74
   7   1  10   56.22   56.18
   7   5   4   -3.01   16.76
   7   6   1  -15.46   35.47
   7   6   2  -71.48   41.77
   7   6   3  -19.64   34.32
   8   0  -3   -8.18   35.39
   8   0  -2   71.68   80.20
   0   0   0    0.00    0.00


TITL PAU_RT_r1 in P2(1)
REM P2(1) (#4 in standard setting)
CELL 0.71073   5.810078   9.615906  23.863257  90.0000  93.6157  90.0000
ZERR    3.00   0.002707   0.002467   0.008923   0.0000   0.0329   0.0000
LATT -1
SYMM -x, y+1/2,-z
SFAC C H N O
UNIT 33.00 30.00 3.00 3.00
TREF
HKLF 4
END
_computing_structure_solution     'SHELXT 2014/5 (Sheldrick, 2014)'
;
_shelx_hkl_checksum                88031
_olex2_submission_special_instructions  'No special instructions were received'
_oxdiff_exptl_absorpt_empirical_details
;
Empirical correction (ABSPACK) includes:
- Absorption correction using spherical harmonics
- Frame scaling
;
_oxdiff_exptl_absorpt_empirical_full_max  5.996
_oxdiff_exptl_absorpt_empirical_full_min  0.313
# start Validation Reply Form
_vrf_PLAT026_pau_rt_r1
;
PROBLEM: Ratio Observed / Unique Reflections (too) Low .. 18% Check
RESPONSE: all samples tested were weakly diffracting and small
;

# end

data_Pal-Tyr(Bn)_RT
_audit_creation_date               2025-07-04
_audit_creation_method
;
Olex2 1.5
(compiled 2023.02.24 svn.rf166f9f3 for OlexSys, GUI svn.r6725)
;
_shelx_SHELXL_version_number       '2016/6'
_audit_contact_author_address      ?
_audit_contact_author_email        ?
_audit_contact_author_name         ''
_audit_contact_author_phone        ?
_publ_contact_author_id_orcid      ?
_publ_section_references
;
Dolomanov, O.V., Bourhis, L.J., Gildea, R.J, Howard, J.A.K. & Puschmann, H.
 (2009), J. Appl. Cryst. 42, 339-341.

Sheldrick, G.M. (2015). Acta Cryst. A71, 3-8.

Sheldrick, G.M. (2015). Acta Cryst. C71, 3-8.
;
_chemical_name_common              ?
_chemical_name_systematic          ?
_chemical_formula_moiety           'C32 H47 N O4'
_chemical_formula_sum              'C32 H47 N O4'
_chemical_formula_weight           509.70
_chemical_absolute_configuration   syn
_chemical_melting_point            ?
loop_
  _atom_type_symbol
  _atom_type_description
  _atom_type_scat_dispersion_real
  _atom_type_scat_dispersion_imag
  _atom_type_scat_source
 'C' 'C' 0.0033 0.0016 'International Tables Vol C Tables 4.2.6.8 and 6.1.1.4'
 'H' 'H' 0.0000 0.0000 'International Tables Vol C Tables 4.2.6.8 and 6.1.1.4'
 'N' 'N' 0.0061 0.0033 'International Tables Vol C Tables 4.2.6.8 and 6.1.1.4'
 'O' 'O' 0.0106 0.0060 'International Tables Vol C Tables 4.2.6.8 and 6.1.1.4'

_shelx_space_group_comment
;
The symmetry employed for this shelxl refinement is uniquely defined
by the following loop, which should always be used as a source of
symmetry information in preference to the above space-group names.
They are only intended as comments.
;
_space_group_crystal_system        'monoclinic'
_space_group_IT_number             5
_space_group_name_H-M_alt          'C 1 2 1'
_space_group_name_Hall             'C 2y'
loop_
  _space_group_symop_operation_xyz
 'x, y, z'
 '-x, y, -z'
 'x+1/2, y+1/2, z'
 '-x+1/2, y+1/2, -z'

_cell_length_a                     18.724(3)
_cell_length_b                     5.0607(5)
_cell_length_c                     32.989(5)
_cell_angle_alpha                  90
_cell_angle_beta                   98.190(14)
_cell_angle_gamma                  90
_cell_volume                       3094.0(7)
_cell_formula_units_Z              4
_cell_measurement_reflns_used      1694
_cell_measurement_temperature      298
_cell_measurement_theta_max        21.5170
_cell_measurement_theta_min        2.5280
_shelx_estimated_absorpt_T_max     0.999
_shelx_estimated_absorpt_T_min     0.994
_exptl_absorpt_coefficient_mu      0.071
_exptl_absorpt_correction_T_max    1.00000
_exptl_absorpt_correction_T_min    0.38472
_exptl_absorpt_correction_type     multi-scan
_exptl_absorpt_process_details
;
CrysAlisPro 1.171.44.100a (Rigaku Oxford Diffraction, 2025)
Empirical absorption correction using spherical harmonics,
implemented in SCALE3 ABSPACK scaling algorithm.
;
_exptl_absorpt_special_details     ?
_exptl_crystal_colour              'clear light colourless'
_exptl_crystal_colour_lustre       clear
_exptl_crystal_colour_modifier     light
_exptl_crystal_colour_primary      colourless
_exptl_crystal_density_diffrn      1.094
_exptl_crystal_density_meas        ?
_exptl_crystal_density_method      ?
_exptl_crystal_description         plate
_exptl_crystal_F_000               1112
_exptl_crystal_size_max            0.08
_exptl_crystal_size_mid            0.02
_exptl_crystal_size_min            0.01
_exptl_transmission_factor_max     ?
_exptl_transmission_factor_min     ?
_diffrn_reflns_av_R_equivalents    0.0651
_diffrn_reflns_av_unetI/netI       0.1494
_diffrn_reflns_Laue_measured_fraction_full  0.999
_diffrn_reflns_Laue_measured_fraction_max  0.836
_diffrn_reflns_limit_h_max         23
_diffrn_reflns_limit_h_min         -22
_diffrn_reflns_limit_k_max         6
_diffrn_reflns_limit_k_min         -6
_diffrn_reflns_limit_l_max         43
_diffrn_reflns_limit_l_min         -44
_diffrn_reflns_number              12602
_diffrn_reflns_point_group_measured_fraction_full  0.959
_diffrn_reflns_point_group_measured_fraction_max  0.768
_diffrn_reflns_theta_full          25.000
_diffrn_reflns_theta_max           29.796
_diffrn_reflns_theta_min           2.197
_diffrn_ambient_temperature        298
_diffrn_detector                   'CCD plate'
_diffrn_detector_area_resol_mean   16.1385
_diffrn_detector_type              Sapphire3
_diffrn_measured_fraction_theta_full  0.999
_diffrn_measured_fraction_theta_max  0.836
_diffrn_measurement_details
;
List of Runs (angles in degrees, time in seconds):

  # Type    Start    End  Width  t~exp~   \w     \q     \k     \f   Frames
--------------------------------------------------------------------------
  1  \w     -9.00  22.00   0.50   25.00    --  -16.76  77.00-120.00   62
  2  \w     -2.00  32.00   0.50   25.00    --   17.62  77.00 -60.00   68
  3  \w    -48.00  34.00   0.50   25.00    --   17.62 -57.00 -30.00  164
  4  \w    -37.00  -8.00   0.50   25.00    --   17.62 -77.00  60.00   58
  5  \w    -10.00  23.00   0.50   25.00    --   17.62  77.00  90.00   66
  6  \w    -51.00  36.00   0.50   25.00    --   17.62 -57.00  90.00  174
  7  \w    -20.00  57.00   0.50   25.00    --   17.62 -99.00-150.00  154
;
_diffrn_measurement_device         'four-circle diffractometer'
_diffrn_measurement_device_type    'Xcalibur, Sapphire3'
_diffrn_measurement_method         '\w scans'
_diffrn_orient_matrix_type        
 'CrysAlisPro convention (1999,Acta A55,543-557)'
_diffrn_orient_matrix_UB_11        -0.0099033000
_diffrn_orient_matrix_UB_12        0.0841176000
_diffrn_orient_matrix_UB_13        0.0154477000
_diffrn_orient_matrix_UB_21        0.0325842000
_diffrn_orient_matrix_UB_22        -0.0322934000
_diffrn_orient_matrix_UB_23        0.0128428000
_diffrn_orient_matrix_UB_31        0.0175176000
_diffrn_orient_matrix_UB_32        0.1072219000
_diffrn_orient_matrix_UB_33        -0.0083794000
_diffrn_oxdiff_ac3_digest_hkl      01e5e15028f0bdf7f9bb9a9507363e4986bf1f
_diffrn_oxdiff_digest_od_ed
;

;
_diffrn_radiation_monochromator    graphite
_diffrn_radiation_probe            x-ray
_diffrn_radiation_type             'Mo K\a'
_diffrn_radiation_wavelength       0.71073
_diffrn_source                     'fine-focus sealed X-ray tube'
_diffrn_source_type                'Enhance (Mo) X-ray Source'
_reflns_Friedel_coverage           0.660
_reflns_Friedel_fraction_full      0.908
_reflns_Friedel_fraction_max       0.683
_reflns_number_gt                  1957
_reflns_number_total               6792
_reflns_special_details
;
 Reflections were merged by SHELXL according to the crystal
 class for the calculation of statistics and refinement.
 
 _reflns_Friedel_fraction is defined as the number of unique
 Friedel pairs measured divided by the number that would be
 possible theoretically, ignoring centric projections and
 systematic absences.
;
_reflns_threshold_expression       'I > 2\s(I)'
_computing_cell_refinement         'CrysAlisPro 1.171.44.100a (Rigaku OD, 2025)'
_computing_data_collection        
 'CrysAlisPro system (CCD 44.100a 64-bit (release 20-03-2025))'
_computing_data_reduction          'CrysAlisPro 1.171.44.100a (Rigaku OD, 2025)'
_computing_molecular_graphics      'Olex2 1.5 (Dolomanov et al., 2009)'
_computing_publication_material    'Olex2 1.5 (Dolomanov et al., 2009)'
_computing_structure_refinement    'SHELXL 2016/6 (Sheldrick, 2015)'
_computing_structure_solution      'SHELXT 2014/5 (Sheldrick, 2014)'
_refine_diff_density_max           0.131
_refine_diff_density_min           -0.147
_refine_diff_density_rms           0.030
_refine_ls_abs_structure_details
;
 Flack x determined using 435 quotients [(I+)-(I-)]/[(I+)+(I-)]
 (Parsons, Flack and Wagner, Acta Cryst. B69 (2013) 249-259).
;
_refine_ls_abs_structure_Flack     -0.4(10)
_refine_ls_extinction_coef         .
_refine_ls_extinction_method       none
_refine_ls_goodness_of_fit_ref     0.921
_refine_ls_hydrogen_treatment      mixed
_refine_ls_matrix_type             full
_refine_ls_number_parameters       358
_refine_ls_number_reflns           6792
_refine_ls_number_restraints       268
_refine_ls_R_factor_all            0.2604
_refine_ls_R_factor_gt             0.0671
_refine_ls_restrained_S_all        0.910
_refine_ls_shift/su_max            0.000
_refine_ls_shift/su_mean           0.000
_refine_ls_structure_factor_coef   Fsqd
_refine_ls_weighting_details      
 'w=1/[\s^2^(Fo^2^)+(0.0561P)^2^] where P=(Fo^2^+2Fc^2^)/3'
_refine_ls_weighting_scheme        calc
_refine_ls_wR_factor_gt            0.1316
_refine_ls_wR_factor_ref           0.2202
_refine_special_details            ?
_olex2_refinement_description
;
1. Fixed Uiso
 At 1.2 times of:
  All C(H) groups, All C(H,H) groups
 At 1.5 times of:
  All C(H,H,H) groups, All O(H) groups
2. Restrained distances
 C30-O2 \\sim C30-O2A
 with sigma of 0.04
 C30-O3 \\sim C30-O3A
 with sigma of 0.04
 O2-O3 \\sim O2A-O3A
 with sigma of 0.04
3. Rigid body (RIGU) restrains
 C13, C1, H1A, H1B, C2, C33, H2A, H2B, C3, H33A, H33B, H33C, H3A, H3B, C4, H4A,
  H4B, C5, H5A, H5B, C6, H6A, H6B, C7, H7A, H7B, C8, H8A, H8B, C9, H9A, H9B,
 C10, H10A, H10B, C11, H11A, H11B, C12, H12A, H12B, H13A, H13B, C14, H14A, H14B,
  C15, N1, O4, C30, H1, C29, C26, H29A, H29B, O2, O3, C25, C27, C24, H25, H27,
 C28, C23, H24, H28, O1, C22, C21, H22A, H22B, C16, C20, H16, C17, C19, H20,
 H17, C18, H19, H18
 with sigma for 1-2 distances of 0.004 and sigma for 1-3 distances of 0.004
 C30, C1, H1A, H1B, C2, C33, H2A, H2B, C3, H33A, H33B, H33C, H3A, H3B, C4, H4A,
  H4B, C5, H5A, H5B, C6, H6A, H6B, C7, H7A, H7B, C8, H8A, H8B, C9, H9A, H9B,
 C10, H10A, H10B, C11, H11A, H11B, C12, H12A, H12B, C13, H13A, H13B, C14, H14A,
 H14B, C15, N1, O4, H1, C29, C31A, C26, H29A, H29B, O2, O3, O3A, O2A, C25, C27,
 C24, H25, H27, C28, C23, H24, H28, O1, C22, C21, H22A, H22B, C16, C20, H16,
 C17, C19, H20, H17, C18, H19, H18
 with sigma for 1-2 distances of 0.004 and sigma for 1-3 distances of 0.004
 O2A, C1, H1A, H1B, C2, C33, H2A, H2B, C3, H33A, H33B, H33C, H3A, H3B, C4, H4A,
  H4B, C5, H5A, H5B, C6, H6A, H6B, C7, H7A, H7B, C8, H8A, H8B, C9, H9A, H9B,
 C10, H10A, H10B, C11, H11A, H11B, C12, H12A, H12B, C13, H13A, H13B, C14, H14A,
 H14B, C15, N1, O4, C30, H1, C29, H30, C31A, C26, H29A, H29B, O2, O3, O3A, C25,
 C27, H2, C24, H25, H27, C28, C23, H24, H28, O1, C22, C21, H22A, H22B, C16, C20,
  H16, C17, C19, H20, H17, C18, H19, H18
 with sigma for 1-2 distances of 0.004 and sigma for 1-3 distances of 0.004
4. Others
 Fixed Sof: O2(0.3) O3(0.3) O3A(0.7) O2A(0.7)
5.a Ternary CH refined with riding coordinates:
 C30(H30)
5.b Secondary CH2 refined with riding coordinates:
 C1(H1A,H1B), C2(H2A,H2B), C3(H3A,H3B), C4(H4A,H4B), C5(H5A,H5B), C6(H6A,H6B),
 C7(H7A,H7B), C8(H8A,H8B), C9(H9A,H9B), C10(H10A,H10B), C11(H11A,H11B),
 C12(H12A,H12B), C13(H13A,H13B), C14(H14A,H14B), C22(H22A,H22B), C29(H29A,H29B)
5.c Aromatic/amide H refined with riding coordinates:
 C16(H16), C17(H17), C18(H18), C19(H19), C20(H20), C24(H24), C25(H25),
 C27(H27), C28(H28)
5.d Idealised Me refined as rotating group:
 C33(H33A,H33B,H33C)
5.e Idealised tetrahedral OH refined as rotating group:
 O2A(H2)
;
_atom_sites_solution_hydrogens     mixed
_atom_sites_solution_primary       dual
_atom_sites_solution_secondary     ?
loop_
  _atom_site_label
  _atom_site_type_symbol
  _atom_site_fract_x
  _atom_site_fract_y
  _atom_site_fract_z
  _atom_site_U_iso_or_equiv
  _atom_site_adp_type
  _atom_site_occupancy
  _atom_site_site_symmetry_order
  _atom_site_calc_flag
  _atom_site_refinement_flags_posn
  _atom_site_refinement_flags_adp
  _atom_site_refinement_flags_occupancy
  _atom_site_disorder_assembly
  _atom_site_disorder_group
 C1 C 0.1320(6) 0.548(3) 0.5189(3) 0.201(5) Uani 1 1 d . . . . .
 H1A H 0.143567 0.362741 0.515769 0.241 Uiso 1 1 calc R U . A 2
 H1B H 0.092480 0.556667 0.534944 0.241 Uiso 1 1 calc R U . A 2
 C2 C 0.1983(5) 0.687(2) 0.5429(3) 0.165(4) Uani 1 1 d . . . . .
 H2A H 0.238473 0.676361 0.527369 0.198 Uiso 1 1 calc R U . . .
 H2B H 0.187275 0.872107 0.546339 0.198 Uiso 1 1 calc R U . . .
 C3 C 0.2193(5) 0.5645(18) 0.5837(2) 0.140(3) Uani 1 1 d . . . . .
 H3A H 0.230901 0.380187 0.579830 0.167 Uiso 1 1 calc R U . . .
 H3B H 0.178122 0.569712 0.598483 0.167 Uiso 1 1 calc R U . . .
 C4 C 0.2829(4) 0.6937(17) 0.6099(2) 0.128(3) Uani 1 1 d . . . . .
 H4A H 0.271613 0.878196 0.613828 0.153 Uiso 1 1 calc R U . . .
 H4B H 0.324409 0.687262 0.595364 0.153 Uiso 1 1 calc R U . . .
 C5 C 0.3029(4) 0.5649(17) 0.6516(2) 0.114(3) Uani 1 1 d . . . . .
 H5A H 0.261272 0.571293 0.666068 0.137 Uiso 1 1 calc R U . . .
 H5B H 0.314007 0.380343 0.647608 0.137 Uiso 1 1 calc R U . . .
 C6 C 0.3665(4) 0.6921(15) 0.6782(2) 0.107(2) Uani 1 1 d . . . . .
 H6A H 0.407616 0.693192 0.663328 0.128 Uiso 1 1 calc R U . . .
 H6B H 0.354562 0.874319 0.683432 0.128 Uiso 1 1 calc R U . . .
 C7 C 0.3876(4) 0.5531(15) 0.7187(2) 0.103(2) Uani 1 1 d . . . . .
 H7A H 0.397781 0.369392 0.713347 0.124 Uiso 1 1 calc R U . . .
 H7B H 0.346799 0.556852 0.733797 0.124 Uiso 1 1 calc R U . . .
 C8 C 0.4527(4) 0.6708(13) 0.74542(18) 0.089(2) Uani 1 1 d . . . . .
 H8A H 0.442289 0.852879 0.751684 0.107 Uiso 1 1 calc R U . . .
 H8B H 0.493518 0.670696 0.730335 0.107 Uiso 1 1 calc R U . . .
 C9 C 0.4727(4) 0.5194(14) 0.78518(19) 0.090(2) Uani 1 1 d . . . . .
 H9A H 0.430882 0.513051 0.799483 0.108 Uiso 1 1 calc R U . . .
 H9B H 0.484566 0.339176 0.778703 0.108 Uiso 1 1 calc R U . . .
 C10 C 0.5356(3) 0.6362(13) 0.81369(18) 0.0841(19) Uani 1 1 d . . . . .
 H10A H 0.577132 0.647111 0.799238 0.101 Uiso 1 1 calc R U . . .
 H10B H 0.523236 0.814521 0.820939 0.101 Uiso 1 1 calc R U . . .
 C11 C 0.5559(3) 0.4782(13) 0.85250(18) 0.0850(19) Uani 1 1 d . . . . .
 H11A H 0.572990 0.305849 0.845294 0.102 Uiso 1 1 calc R U . . .
 H11B H 0.513020 0.451167 0.865343 0.102 Uiso 1 1 calc R U . . .
 C12 C 0.6134(3) 0.6054(12) 0.88334(18) 0.0804(19) Uani 1 1 d . . . . .
 H12A H 0.656941 0.626818 0.870895 0.096 Uiso 1 1 calc R U . . .
 H12B H 0.597094 0.780071 0.889962 0.096 Uiso 1 1 calc R U . . .
 C13 C 0.6312(3) 0.4496(13) 0.92240(19) 0.089(2) Uani 1 1 d . . . . .
 H13A H 0.651294 0.280559 0.915949 0.107 Uiso 1 1 calc R U . . .
 H13B H 0.586880 0.414898 0.933487 0.107 Uiso 1 1 calc R U . . .
 C14 C 0.6842(3) 0.5850(13) 0.95518(18) 0.0799(19) Uani 1 1 d . . . . .
 H14A H 0.662481 0.746547 0.963511 0.096 Uiso 1 1 calc R U . . .
 H14B H 0.693005 0.470466 0.978947 0.096 Uiso 1 1 calc R U . . .
 C16 C 0.5315(6) 0.179(2) 0.6671(3) 0.148(4) Uani 1 1 d . . . . .
 H16 H 0.513251 0.044910 0.681892 0.178 Uiso 1 1 calc R U . . .
 C17 C 0.4962(6) 0.244(2) 0.6300(3) 0.155(4) Uani 1 1 d . . . . .
 H17 H 0.454386 0.152064 0.619949 0.187 Uiso 1 1 calc R U . . .
 C18 C 0.5186(6) 0.433(2) 0.6072(3) 0.139(3) Uani 1 1 d . . . . .
 H18 H 0.493531 0.473110 0.581540 0.167 Uiso 1 1 calc R U . . .
 C19 C 0.5798(6) 0.567(2) 0.6225(3) 0.168(4) Uani 1 1 d . . . . .
 H19 H 0.597040 0.701466 0.607398 0.201 Uiso 1 1 calc R U . . .
 C20 C 0.6168(5) 0.500(2) 0.6614(3) 0.144(3) Uani 1 1 d . . . . .
 H20 H 0.658439 0.591494 0.671891 0.172 Uiso 1 1 calc R U . . .
 C21 C 0.5924(6) 0.304(2) 0.6835(3) 0.117(3) Uani 1 1 d . . . . .
 C22 C 0.6301(5) 0.2283(18) 0.7249(3) 0.131(3) Uani 1 1 d . . . . .
 H22A H 0.595531 0.220958 0.744192 0.158 Uiso 1 1 calc R U . . .
 H22B H 0.651492 0.054456 0.723675 0.158 Uiso 1 1 calc R U . . .
 C23 C 0.7264(5) 0.3631(16) 0.7751(3) 0.100(2) Uani 1 1 d . . . . .
 C24 C 0.7855(5) 0.5271(16) 0.7835(2) 0.109(2) Uani 1 1 d . . . . .
 H24 H 0.793175 0.657765 0.764773 0.131 Uiso 1 1 calc R U . . .
 C25 C 0.8326(4) 0.5018(15) 0.8185(2) 0.102(2) Uani 1 1 d . . . . .
 H25 H 0.871610 0.616901 0.823272 0.123 Uiso 1 1 calc R U . . .
 C26 C 0.8244(4) 0.3090(14) 0.8475(2) 0.0809(19) Uani 1 1 d . . . . .
 C27 C 0.7648(4) 0.1492(15) 0.8389(2) 0.098(2) Uani 1 1 d . . . . .
 H27 H 0.756737 0.018937 0.857575 0.118 Uiso 1 1 calc R U . . .
 C28 C 0.7166(4) 0.1759(16) 0.8034(2) 0.103(2) Uani 1 1 d . . . . .
 H28 H 0.676839 0.064239 0.798680 0.123 Uiso 1 1 calc R U . . .
 C29 C 0.8769(4) 0.2853(14) 0.8860(2) 0.0874(19) Uani 1 1 d . . . . .
 H29A H 0.925441 0.307849 0.879448 0.105 Uiso 1 1 calc R U . . .
 H29B H 0.873630 0.108767 0.897067 0.105 Uiso 1 1 calc R U . . .
 C30 C 0.8642(3) 0.4882(12) 0.91903(19) 0.0756(17) Uani 1 1 d D . . . .
 H30 H 0.863891 0.663929 0.906529 0.091 Uiso 1 1 calc R U . . .
 N1 N 0.7947(3) 0.4487(10) 0.93204(17) 0.0726(15) Uani 1 1 d . . . . .
 O1 O 0.6829(3) 0.4092(11) 0.73812(18) 0.127(2) Uani 1 1 d . . . . .
 O2 O 0.9737(18) 0.331(8) 0.9562(11) 0.24(2) Uani 0.3 1 d D . P B 1
 O3 O 0.915(2) 0.575(9) 0.9888(9) 0.20(2) Uani 0.3 1 d D . P B 1
 C15 C 0.7550(4) 0.6507(13) 0.94120(17) 0.0720(17) Uani 1 1 d . . . . .
 O4 O 0.7744(3) 0.8825(8) 0.93801(15) 0.0942(16) Uani 1 1 d . . . . .
 C33 C 0.1097(7) 0.651(3) 0.4814(3) 0.274(8) Uani 1 1 d . . . C 2
 H33A H 0.075399 0.534002 0.466271 0.412 Uiso 1 1 calc R U . C 2
 H33B H 0.150371 0.673207 0.467015 0.412 Uiso 1 1 calc R U . C 2
 H33C H 0.087411 0.819666 0.484340 0.412 Uiso 1 1 calc R U . C 2
 H1 H 0.782(3) 0.273(11) 0.9380(14) 0.060(16) Uiso 1 1 d . . . . .
 O3A O 0.9142(6) 0.458(4) 0.9898(4) 0.136(6) Uani 0.7 1 d D . P B 2
 C31A C 0.9234(4) 0.4857(15) 0.9552(3) 0.084(2) Uani 1 1 d . . . . .
 O2A O 0.9856(5) 0.525(2) 0.9453(3) 0.120(4) Uani 0.7 1 d D . P B 2
 H2 H 1.016249 0.462099 0.962869 0.179 Uiso 1 1 calc R U . . .

loop_
  _atom_site_aniso_label
  _atom_site_aniso_U_11
  _atom_site_aniso_U_22
  _atom_site_aniso_U_33
  _atom_site_aniso_U_23
  _atom_site_aniso_U_13
  _atom_site_aniso_U_12
 C1 0.218(12) 0.209(13) 0.150(8) -0.002(9) -0.068(8) 0.005(10)
 C2 0.168(9) 0.171(9) 0.135(7) 0.003(7) -0.051(6) 0.009(8)
 C3 0.134(8) 0.124(7) 0.147(7) -0.010(6) -0.028(6) -0.010(6)
 C4 0.126(7) 0.122(7) 0.125(6) 0.006(5) -0.015(5) -0.014(6)
 C5 0.110(6) 0.106(6) 0.120(5) 0.000(5) -0.002(5) -0.011(5)
 C6 0.110(6) 0.089(5) 0.113(5) -0.003(4) -0.012(5) -0.007(5)
 C7 0.107(6) 0.086(5) 0.111(5) 0.003(4) -0.002(4) -0.009(4)
 C8 0.097(5) 0.076(4) 0.092(4) -0.010(4) 0.005(4) -0.004(4)
 C9 0.093(5) 0.074(4) 0.100(4) -0.003(4) 0.007(4) -0.006(4)
 C10 0.082(5) 0.073(4) 0.097(4) -0.002(4) 0.010(4) -0.006(4)
 C11 0.077(5) 0.078(4) 0.101(5) 0.003(4) 0.014(4) -0.002(4)
 C12 0.081(5) 0.061(4) 0.097(4) 0.003(3) 0.002(4) -0.003(4)
 C13 0.077(5) 0.081(5) 0.110(5) 0.016(4) 0.018(4) 0.003(4)
 C14 0.080(5) 0.084(4) 0.081(4) 0.002(4) 0.027(3) 0.021(4)
 C16 0.156(9) 0.152(9) 0.137(8) 0.027(7) 0.019(6) -0.027(7)
 C17 0.155(9) 0.171(11) 0.137(8) 0.014(7) 0.010(7) -0.035(8)
 C18 0.136(9) 0.159(9) 0.121(7) 0.028(7) 0.018(6) 0.012(8)
 C19 0.184(11) 0.176(11) 0.146(9) 0.038(8) 0.034(7) -0.038(8)
 C20 0.142(8) 0.150(9) 0.138(8) -0.002(7) 0.020(6) -0.028(7)
 C21 0.131(8) 0.118(7) 0.102(6) -0.008(5) 0.022(5) -0.006(6)
 C22 0.145(8) 0.121(8) 0.129(7) -0.006(6) 0.026(6) -0.009(6)
 C23 0.112(7) 0.081(5) 0.112(6) -0.001(4) 0.029(5) -0.009(4)
 C24 0.139(7) 0.089(5) 0.105(5) 0.012(5) 0.034(5) -0.019(5)
 C25 0.115(6) 0.083(5) 0.113(6) 0.005(5) 0.031(4) -0.025(5)
 C26 0.090(5) 0.065(4) 0.094(5) -0.003(4) 0.033(4) 0.000(4)
 C27 0.109(6) 0.076(4) 0.114(6) 0.011(5) 0.031(4) -0.017(5)
 C28 0.100(6) 0.095(5) 0.116(6) 0.002(5) 0.028(4) -0.021(5)
 C29 0.079(5) 0.068(4) 0.121(5) 0.003(4) 0.033(4) -0.003(4)
 C30 0.066(4) 0.056(4) 0.109(5) -0.001(4) 0.026(3) 0.002(4)
 N1 0.066(3) 0.042(3) 0.111(4) 0.003(3) 0.020(3) 0.001(3)
 O1 0.133(5) 0.115(5) 0.128(4) -0.002(4) 0.006(4) -0.025(4)
 O2 0.19(3) 0.26(4) 0.25(4) -0.14(3) -0.09(2) 0.15(3)
 O3 0.19(3) 0.24(4) 0.144(15) -0.09(2) -0.073(17) 0.11(3)
 C15 0.079(5) 0.061(4) 0.075(4) -0.008(4) 0.010(3) 0.011(4)
 O4 0.107(4) 0.047(3) 0.132(4) -0.004(3) 0.028(3) 0.003(3)
 C33 0.263(15) 0.34(2) 0.191(10) 0.022(13) -0.085(10) 0.028(15)
 O3A 0.061(7) 0.224(16) 0.128(6) 0.070(8) 0.028(6) -0.003(8)
 C31A 0.059(4) 0.066(5) 0.128(5) 0.008(5) 0.021(4) -0.005(4)
 O2A 0.054(4) 0.193(11) 0.115(6) 0.024(7) 0.023(4) -0.025(6)

_geom_special_details
;
 All esds (except the esd in the dihedral angle between two l.s. planes)
 are estimated using the full covariance matrix.  The cell esds are taken
 into account individually in the estimation of esds in distances, angles
 and torsion angles; correlations between esds in cell parameters are only
 used when they are defined by crystal symmetry.  An approximate (isotropic)
 treatment of cell esds is used for estimating esds involving l.s. planes.
;
loop_
  _geom_bond_atom_site_label_1
  _geom_bond_atom_site_label_2
  _geom_bond_distance
  _geom_bond_site_symmetry_2
  _geom_bond_publ_flag
 C1 H1A 0.9700 . ?
 C1 H1B 0.9700 . ?
 C1 C2 1.544(11) . ?
 C1 C33 1.354(13) . ?
 C2 H2A 0.9700 . ?
 C2 H2B 0.9700 . ?
 C2 C3 1.483(10) . ?
 C3 H3A 0.9700 . ?
 C3 H3B 0.9700 . ?
 C3 C4 1.517(9) . ?
 C4 H4A 0.9700 . ?
 C4 H4B 0.9700 . ?
 C4 C5 1.520(9) . ?
 C5 H5A 0.9700 . ?
 C5 H5B 0.9700 . ?
 C5 C6 1.519(8) . ?
 C6 H6A 0.9700 . ?
 C6 H6B 0.9700 . ?
 C6 C7 1.511(8) . ?
 C7 H7A 0.9700 . ?
 C7 H7B 0.9700 . ?
 C7 C8 1.520(8) . ?
 C8 H8A 0.9700 . ?
 C8 H8B 0.9700 . ?
 C8 C9 1.519(8) . ?
 C9 H9A 0.9700 . ?
 C9 H9B 0.9700 . ?
 C9 C10 1.519(8) . ?
 C10 H10A 0.9700 . ?
 C10 H10B 0.9700 . ?
 C10 C11 1.512(7) . ?
 C11 H11A 0.9700 . ?
 C11 H11B 0.9700 . ?
 C11 C12 1.515(7) . ?
 C12 H12A 0.9700 . ?
 C12 H12B 0.9700 . ?
 C12 C13 1.507(7) . ?
 C13 H13A 0.9700 . ?
 C13 H13B 0.9700 . ?
 C13 C14 1.522(8) . ?
 C14 H14A 0.9700 . ?
 C14 H14B 0.9700 . ?
 C14 C15 1.502(8) . ?
 C16 H16 0.9300 . ?
 C16 C17 1.347(11) . ?
 C16 C21 1.347(11) . ?
 C17 H17 0.9300 . ?
 C17 C18 1.320(11) . ?
 C18 H18 0.9300 . ?
 C18 C19 1.366(12) . ?
 C19 H19 0.9300 . ?
 C19 C20 1.409(11) . ?
 C20 H20 0.9300 . ?
 C20 C21 1.348(12) . ?
 C21 C22 1.498(11) . ?
 C22 H22A 0.9700 . ?
 C22 H22B 0.9700 . ?
 C22 O1 1.371(9) . ?
 C23 C24 1.380(10) . ?
 C23 C28 1.360(9) . ?
 C23 O1 1.387(8) . ?
 C24 H24 0.9300 . ?
 C24 C25 1.355(9) . ?
 C25 H25 0.9300 . ?
 C25 C26 1.389(8) . ?
 C26 C27 1.374(9) . ?
 C26 C29 1.498(8) . ?
 C27 H27 0.9300 . ?
 C27 C28 1.380(8) . ?
 C28 H28 0.9300 . ?
 C29 H29A 0.9700 . ?
 C29 H29B 0.9700 . ?
 C29 C30 1.540(8) . ?
 C30 H30 0.9800 . ?
 C30 N1 1.441(7) . ?
 C30 C31A 1.508(9) . ?
 N1 C15 1.324(7) . ?
 N1 H1 0.94(5) . ?
 O2 C31A 1.22(2) . ?
 O3 C31A 1.23(3) . ?
 C15 O4 1.237(7) . ?
 C33 H33A 0.9600 . ?
 C33 H33B 0.9600 . ?
 C33 H33C 0.9600 . ?
 O3A C31A 1.186(12) . ?
 C31A O2A 1.269(10) . ?
 O2A H2 0.8200 . ?

loop_
  _geom_angle_atom_site_label_1
  _geom_angle_atom_site_label_2
  _geom_angle_atom_site_label_3
  _geom_angle
  _geom_angle_site_symmetry_1
  _geom_angle_site_symmetry_3
  _geom_angle_publ_flag
 H1A C1 H1B 107.6 . . ?
 C2 C1 H1A 108.7 . . ?
 C2 C1 H1B 108.7 . . ?
 C33 C1 H1A 108.7 . . ?
 C33 C1 H1B 108.7 . . ?
 C33 C1 C2 114.4(12) . . ?
 C1 C2 H2A 109.3 . . ?
 C1 C2 H2B 109.3 . . ?
 H2A C2 H2B 108.0 . . ?
 C3 C2 C1 111.4(9) . . ?
 C3 C2 H2A 109.3 . . ?
 C3 C2 H2B 109.3 . . ?
 C2 C3 H3A 108.5 . . ?
 C2 C3 H3B 108.5 . . ?
 C2 C3 C4 115.0(8) . . ?
 H3A C3 H3B 107.5 . . ?
 C4 C3 H3A 108.5 . . ?
 C4 C3 H3B 108.5 . . ?
 C3 C4 H4A 108.8 . . ?
 C3 C4 H4B 108.8 . . ?
 C3 C4 C5 113.7(7) . . ?
 H4A C4 H4B 107.7 . . ?
 C5 C4 H4A 108.8 . . ?
 C5 C4 H4B 108.8 . . ?
 C4 C5 H5A 108.7 . . ?
 C4 C5 H5B 108.7 . . ?
 H5A C5 H5B 107.6 . . ?
 C6 C5 C4 114.4(7) . . ?
 C6 C5 H5A 108.7 . . ?
 C6 C5 H5B 108.7 . . ?
 C5 C6 H6A 108.9 . . ?
 C5 C6 H6B 108.9 . . ?
 H6A C6 H6B 107.7 . . ?
 C7 C6 C5 113.4(6) . . ?
 C7 C6 H6A 108.9 . . ?
 C7 C6 H6B 108.9 . . ?
 C6 C7 H7A 108.6 . . ?
 C6 C7 H7B 108.6 . . ?
 C6 C7 C8 114.6(6) . . ?
 H7A C7 H7B 107.6 . . ?
 C8 C7 H7A 108.6 . . ?
 C8 C7 H7B 108.6 . . ?
 C7 C8 H8A 109.1 . . ?
 C7 C8 H8B 109.1 . . ?
 C7 C8 C9 112.4(6) . . ?
 H8A C8 H8B 107.8 . . ?
 C9 C8 H8A 109.1 . . ?
 C9 C8 H8B 109.1 . . ?
 C8 C9 H9A 108.7 . . ?
 C8 C9 H9B 108.7 . . ?
 H9A C9 H9B 107.6 . . ?
 C10 C9 C8 114.4(6) . . ?
 C10 C9 H9A 108.7 . . ?
 C10 C9 H9B 108.7 . . ?
 C9 C10 H10A 108.9 . . ?
 C9 C10 H10B 108.9 . . ?
 H10A C10 H10B 107.7 . . ?
 C11 C10 C9 113.5(5) . . ?
 C11 C10 H10A 108.9 . . ?
 C11 C10 H10B 108.9 . . ?
 C10 C11 H11A 108.7 . . ?
 C10 C11 H11B 108.7 . . ?
 C10 C11 C12 114.4(5) . . ?
 H11A C11 H11B 107.6 . . ?
 C12 C11 H11A 108.7 . . ?
 C12 C11 H11B 108.7 . . ?
 C11 C12 H12A 108.8 . . ?
 C11 C12 H12B 108.8 . . ?
 H12A C12 H12B 107.7 . . ?
 C13 C12 C11 113.7(5) . . ?
 C13 C12 H12A 108.8 . . ?
 C13 C12 H12B 108.8 . . ?
 C12 C13 H13A 108.6 . . ?
 C12 C13 H13B 108.6 . . ?
 C12 C13 C14 114.5(5) . . ?
 H13A C13 H13B 107.6 . . ?
 C14 C13 H13A 108.6 . . ?
 C14 C13 H13B 108.6 . . ?
 C13 C14 H14A 108.9 . . ?
 C13 C14 H14B 108.9 . . ?
 H14A C14 H14B 107.7 . . ?
 C15 C14 C13 113.3(5) . . ?
 C15 C14 H14A 108.9 . . ?
 C15 C14 H14B 108.9 . . ?
 C17 C16 H16 119.1 . . ?
 C17 C16 C21 121.9(11) . . ?
 C21 C16 H16 119.1 . . ?
 C16 C17 H17 118.7 . . ?
 C18 C17 C16 122.6(11) . . ?
 C18 C17 H17 118.7 . . ?
 C17 C18 H18 121.1 . . ?
 C17 C18 C19 117.8(11) . . ?
 C19 C18 H18 121.1 . . ?
 C18 C19 H19 120.1 . . ?
 C18 C19 C20 119.8(11) . . ?
 C20 C19 H19 120.1 . . ?
 C19 C20 H20 119.8 . . ?
 C21 C20 C19 120.5(11) . . ?
 C21 C20 H20 119.8 . . ?
 C16 C21 C22 120.6(10) . . ?
 C20 C21 C16 117.5(10) . . ?
 C20 C21 C22 122.0(10) . . ?
 C21 C22 H22A 109.6 . . ?
 C21 C22 H22B 109.6 . . ?
 H22A C22 H22B 108.2 . . ?
 O1 C22 C21 110.1(8) . . ?
 O1 C22 H22A 109.6 . . ?
 O1 C22 H22B 109.6 . . ?
 C24 C23 O1 115.4(8) . . ?
 C28 C23 C24 117.6(8) . . ?
 C28 C23 O1 126.9(8) . . ?
 C23 C24 H24 119.3 . . ?
 C25 C24 C23 121.4(8) . . ?
 C25 C24 H24 119.3 . . ?
 C24 C25 H25 119.0 . . ?
 C24 C25 C26 122.0(8) . . ?
 C26 C25 H25 119.0 . . ?
 C25 C26 C29 121.1(7) . . ?
 C27 C26 C25 116.0(7) . . ?
 C27 C26 C29 122.9(7) . . ?
 C26 C27 H27 119.0 . . ?
 C26 C27 C28 122.1(7) . . ?
 C28 C27 H27 119.0 . . ?
 C23 C28 C27 121.0(8) . . ?
 C23 C28 H28 119.5 . . ?
 C27 C28 H28 119.5 . . ?
 C26 C29 H29A 108.9 . . ?
 C26 C29 H29B 108.9 . . ?
 C26 C29 C30 113.4(6) . . ?
 H29A C29 H29B 107.7 . . ?
 C30 C29 H29A 108.9 . . ?
 C30 C29 H29B 108.9 . . ?
 C29 C30 H30 107.4 . . ?
 N1 C30 C29 110.8(5) . . ?
 N1 C30 H30 107.4 . . ?
 N1 C30 C31A 110.9(6) . . ?
 C31A C30 C29 112.5(6) . . ?
 C31A C30 H30 107.4 . . ?
 C30 N1 H1 117(3) . . ?
 C15 N1 C30 121.4(5) . . ?
 C15 N1 H1 121(3) . . ?
 C22 O1 C23 118.2(7) . . ?
 N1 C15 C14 116.6(6) . . ?
 O4 C15 C14 121.3(6) . . ?
 O4 C15 N1 122.1(7) . . ?
 C1 C33 H33A 109.5 . . ?
 C1 C33 H33B 109.5 . . ?
 C1 C33 H33C 109.5 . . ?
 H33A C33 H33B 109.5 . . ?
 H33A C33 H33C 109.5 . . ?
 H33B C33 H33C 109.5 . . ?
 O2 C31A C30 120.3(16) . . ?
 O2 C31A O3 114(2) . . ?
 O3 C31A C30 122.6(18) . . ?
 O3A C31A C30 124.9(8) . . ?
 O3A C31A O2A 122.0(10) . . ?
 O2A C31A C30 113.1(8) . . ?
 C31A O2A H2 109.5 . . ?

loop_
  _geom_torsion_atom_site_label_1
  _geom_torsion_atom_site_label_2
  _geom_torsion_atom_site_label_3
  _geom_torsion_atom_site_label_4
  _geom_torsion
  _geom_torsion_site_symmetry_1
  _geom_torsion_site_symmetry_2
  _geom_torsion_site_symmetry_3
  _geom_torsion_site_symmetry_4
  _geom_torsion_publ_flag
 C1 C2 C3 C4 -178.4(8) . . . . ?
 C2 C3 C4 C5 179.7(7) . . . . ?
 C3 C4 C5 C6 180.0(7) . . . . ?
 C4 C5 C6 C7 -177.3(6) . . . . ?
 C5 C6 C7 C8 178.2(6) . . . . ?
 C6 C7 C8 C9 -178.5(6) . . . . ?
 C7 C8 C9 C10 -177.7(6) . . . . ?
 C8 C9 C10 C11 -178.3(5) . . . . ?
 C9 C10 C11 C12 -174.0(5) . . . . ?
 C10 C11 C12 C13 178.1(5) . . . . ?
 C11 C12 C13 C14 -175.1(5) . . . . ?
 C12 C13 C14 C15 -57.9(8) . . . . ?
 C13 C14 C15 N1 -64.2(7) . . . . ?
 C13 C14 C15 O4 114.9(7) . . . . ?
 C16 C17 C18 C19 -0.4(18) . . . . ?
 C16 C21 C22 O1 -169.6(9) . . . . ?
 C17 C16 C21 C20 0.7(17) . . . . ?
 C17 C16 C21 C22 179.7(9) . . . . ?
 C17 C18 C19 C20 0.4(18) . . . . ?
 C18 C19 C20 C21 0.2(17) . . . . ?
 C19 C20 C21 C16 -0.8(16) . . . . ?
 C19 C20 C21 C22 -179.7(10) . . . . ?
 C20 C21 C22 O1 9.3(12) . . . . ?
 C21 C16 C17 C18 -0.1(18) . . . . ?
 C21 C22 O1 C23 -176.4(7) . . . . ?
 C23 C24 C25 C26 0.6(12) . . . . ?
 C24 C23 C28 C27 -0.9(11) . . . . ?
 C24 C23 O1 C22 169.9(7) . . . . ?
 C24 C25 C26 C27 -1.3(11) . . . . ?
 C24 C25 C26 C29 -179.7(7) . . . . ?
 C25 C26 C27 C28 0.9(11) . . . . ?
 C25 C26 C29 C30 79.4(8) . . . . ?
 C26 C27 C28 C23 0.2(12) . . . . ?
 C26 C29 C30 N1 63.0(7) . . . . ?
 C26 C29 C30 C31A -172.2(6) . . . . ?
 C27 C26 C29 C30 -98.9(8) . . . . ?
 C28 C23 C24 C25 0.5(12) . . . . ?
 C28 C23 O1 C22 -10.2(11) . . . . ?
 C29 C26 C27 C28 179.3(7) . . . . ?
 C29 C30 N1 C15 -143.3(6) . . . . ?
 C29 C30 C31A O2 -1(3) . . . . ?
 C29 C30 C31A O3 -160(3) . . . . ?
 C29 C30 C31A O3A -125.4(13) . . . . ?
 C29 C30 C31A O2A 56.4(10) . . . . ?
 C30 N1 C15 C14 -178.8(5) . . . . ?
 C30 N1 C15 O4 2.1(10) . . . . ?
 N1 C30 C31A O2 124(3) . . . . ?
 N1 C30 C31A O3 -35(3) . . . . ?
 N1 C30 C31A O3A -0.7(15) . . . . ?
 N1 C30 C31A O2A -178.8(8) . . . . ?
 O1 C23 C24 C25 -179.5(7) . . . . ?
 O1 C23 C28 C27 179.2(7) . . . . ?
 C33 C1 C2 C3 179.6(11) . . . . ?
 C31A C30 N1 C15 90.9(7) . . . . ?

_shelx_res_file
;
TITL pal-tyr_rt_r1_a.res in C2
    pal-tyr_rt_r1.res
    created by SHELXL-2016/6 at 13:55:18 on 04-Jul-2025
REM Old TITL Pal-Tyr_RT_R1 in C2/m
REM SHELXT solution in C2
REM R1 0.402, Rweak 0.167, Alpha 0.018, Orientation as input
REM Flack x = -1.712 ( 1.813 ) from Parsons' quotients
REM Formula found by SHELXT: C30 N3 O3
CELL 0.71073 18.7237 5.0607 32.9886 90 98.19 90
ZERR 4 0.0028 0.0005 0.0046 0 0.014 0
LATT -7
SYMM -X,+Y,-Z
SFAC C H N O
UNIT 128 188 4 16
RIGU C13 C1 H1a H1b C2 C33 H2a H2b C3 H33a H33b H33c H3a H3b C4 H4a H4b C5 =
 H5A H5B C6 H6A H6B C7 H7A H7B C8 H8A H8B C9 H9A H9B C10 H10A H10B C11 H11A =
 H11B C12 H12A H12B H13A H13B C14 H14A H14B C15 N1 O4 C30 H1 C29 C26 H29A =
 H29B O2 O3 C25 C27 C24 H25 H27 C28 C23 H24 H28 O1 C22 C21 H22A H22B C16 C20 =
 H16 C17 C19 H20 H17 C18 H19 H18
SADI 0.04 C30 O2 C30 O2A
SADI 0.04 C30 O3 C30 O3A
SADI 0.04 O2 O3 O2A O3A
RIGU C30 C1 H1a H1b C2 C33 H2a H2b C3 H33a H33b H33c H3a H3b C4 H4a H4b C5 =
 H5A H5B C6 H6A H6B C7 H7A H7B C8 H8A H8B C9 H9A H9B C10 H10A H10B C11 H11A =
 H11B C12 H12A H12B C13 H13A H13B C14 H14A H14B C15 N1 O4 H1 C29 C31A C26 =
 H29A H29B O2 O3 O3A O2A C25 C27 C24 H25 H27 C28 C23 H24 H28 O1 C22 C21 H22A =
 H22B C16 C20 H16 C17 C19 H20 H17 C18 H19 H18
RIGU O2A C1 H1a H1b C2 C33 H2a H2b C3 H33a H33b H33c H3a H3b C4 H4a H4b C5 =
 H5A H5B C6 H6A H6B C7 H7A H7B C8 H8A H8B C9 H9A H9B C10 H10A H10B C11 H11A =
 H11B C12 H12A H12B C13 H13A H13B C14 H14A H14B C15 N1 O4 C30 H1 C29 H30 =
 C31A C26 H29A H29B O2 O3 O3A C25 C27 H2 C24 H25 H27 C28 C23 H24 H28 O1 C22 =
 C21 H22A H22B C16 C20 H16 C17 C19 H20 H17 C18 H19 H18

L.S. 200
PLAN  10
SIZE 0.08 0.02 0.01
TEMP 24.85
CONF
BOND $H
list 4
MORE -1
fmap 2
acta 50
OMIT -2 0 2
OMIT 0 0 3
OMIT 2 0 -2
REM <olex2.extras>
REM <HklSrc "%.\\Pal-Tyr_RT_R1.hkl">
REM </olex2.extras>

WGHT    0.056100
FVAR       0.25051
C1    1    0.132015    0.547782    0.518919    11.00000    0.21813    0.20858 =
         0.14973   -0.00151   -0.06757    0.00541
AFIX  23
H1A   2    0.143567    0.362741    0.515769    11.00000   -1.20000
H1B   2    0.092480    0.556667    0.534944    11.00000   -1.20000
AFIX   0
C2    1    0.198314    0.686875    0.542910    11.00000    0.16783    0.17078 =
         0.13454    0.00318   -0.05074    0.00904
AFIX  23
H2A   2    0.238473    0.676361    0.527369    11.00000   -1.20000
H2B   2    0.187275    0.872107    0.546339    11.00000   -1.20000
AFIX   0
C3    1    0.219324    0.564470    0.583699    11.00000    0.13398    0.12394 =
         0.14668   -0.00993   -0.02839   -0.01015
AFIX  23
H3A   2    0.230901    0.380187    0.579830    11.00000   -1.20000
H3B   2    0.178122    0.569712    0.598483    11.00000   -1.20000
AFIX   0
C4    1    0.282922    0.693720    0.609910    11.00000    0.12588    0.12186 =
         0.12512    0.00620   -0.01540   -0.01422
AFIX  23
H4A   2    0.271613    0.878196    0.613828    11.00000   -1.20000
H4B   2    0.324409    0.687262    0.595364    11.00000   -1.20000
AFIX   0
C5    1    0.302853    0.564877    0.651598    11.00000    0.10999    0.10614 =
         0.12030   -0.00012   -0.00188   -0.01076
AFIX  23
H5A   2    0.261272    0.571293    0.666068    11.00000   -1.20000
H5B   2    0.314007    0.380343    0.647608    11.00000   -1.20000
AFIX   0
C6    1    0.366517    0.692124    0.678211    11.00000    0.10952    0.08941 =
         0.11302   -0.00303   -0.01232   -0.00714
AFIX  23
H6A   2    0.407616    0.693192    0.663328    11.00000   -1.20000
H6B   2    0.354562    0.874319    0.683432    11.00000   -1.20000
AFIX   0
C7    1    0.387602    0.553060    0.718690    11.00000    0.10728    0.08607 =
         0.11092    0.00299   -0.00167   -0.00878
AFIX  23
H7A   2    0.397781    0.369392    0.713347    11.00000   -1.20000
H7B   2    0.346799    0.556852    0.733797    11.00000   -1.20000
AFIX   0
C8    1    0.452677    0.670813    0.745422    11.00000    0.09666    0.07561 =
         0.09190   -0.01023    0.00497   -0.00444
AFIX  23
H8A   2    0.442289    0.852879    0.751684    11.00000   -1.20000
H8B   2    0.493518    0.670696    0.730335    11.00000   -1.20000
AFIX   0
C9    1    0.472667    0.519418    0.785182    11.00000    0.09303    0.07403 =
         0.09965   -0.00311    0.00655   -0.00634
AFIX  23
H9A   2    0.430882    0.513051    0.799483    11.00000   -1.20000
H9B   2    0.484566    0.339176    0.778703    11.00000   -1.20000
AFIX   0
C10   1    0.535593    0.636194    0.813690    11.00000    0.08166    0.07253 =
         0.09749   -0.00153    0.01035   -0.00561
AFIX  23
H10A  2    0.577132    0.647111    0.799238    11.00000   -1.20000
H10B  2    0.523236    0.814521    0.820939    11.00000   -1.20000
AFIX   0
C11   1    0.555941    0.478201    0.852505    11.00000    0.07689    0.07760 =
         0.10092    0.00343    0.01378   -0.00170
AFIX  23
H11A  2    0.572990    0.305849    0.845294    11.00000   -1.20000
H11B  2    0.513020    0.451167    0.865343    11.00000   -1.20000
AFIX   0
C12   1    0.613378    0.605420    0.883337    11.00000    0.08061    0.06100 =
         0.09662    0.00348    0.00244   -0.00299
AFIX  23
H12A  2    0.656941    0.626818    0.870895    11.00000   -1.20000
H12B  2    0.597094    0.780071    0.889962    11.00000   -1.20000
AFIX   0
C13   1    0.631235    0.449598    0.922399    11.00000    0.07714    0.08059 =
         0.11020    0.01580    0.01787    0.00303
AFIX  23
H13A  2    0.651294    0.280559    0.915949    11.00000   -1.20000
H13B  2    0.586880    0.414898    0.933487    11.00000   -1.20000
AFIX   0
C14   1    0.684178    0.584981    0.955181    11.00000    0.07956    0.08384 =
         0.08061    0.00162    0.02669    0.02101
AFIX  23
H14A  2    0.662481    0.746547    0.963511    11.00000   -1.20000
H14B  2    0.693005    0.470466    0.978947    11.00000   -1.20000
AFIX   0
C16   1    0.531481    0.179394    0.667110    11.00000    0.15593    0.15210 =
         0.13690    0.02746    0.01947   -0.02667
AFIX  43
H16   2    0.513251    0.044910    0.681892    11.00000   -1.20000
AFIX   0
C17   1    0.496198    0.244056    0.629951    11.00000    0.15499    0.17109 =
         0.13718    0.01365    0.00991   -0.03513
AFIX  43
H17   2    0.454386    0.152064    0.619949    11.00000   -1.20000
AFIX   0
C18   1    0.518604    0.432700    0.607187    11.00000    0.13572    0.15945 =
         0.12140    0.02833    0.01835    0.01227
AFIX  43
H18   2    0.493531    0.473110    0.581540    11.00000   -1.20000
AFIX   0
C19   1    0.579834    0.566616    0.622541    11.00000    0.18429    0.17598 =
         0.14567    0.03820    0.03420   -0.03756
AFIX  43
H19   2    0.597040    0.701466    0.607398    11.00000   -1.20000
AFIX   0
C20   1    0.616844    0.499823    0.661391    11.00000    0.14215    0.15031 =
         0.13823   -0.00224    0.01964   -0.02769
AFIX  43
H20   2    0.658439    0.591494    0.671891    11.00000   -1.20000
AFIX   0
C21   1    0.592392    0.303955    0.683456    11.00000    0.13123    0.11755 =
         0.10232   -0.00763    0.02199   -0.00648
C22   1    0.630114    0.228315    0.724946    11.00000    0.14541    0.12107 =
         0.12916   -0.00644    0.02598   -0.00854
AFIX  23
H22A  2    0.595531    0.220958    0.744192    11.00000   -1.20000
H22B  2    0.651492    0.054456    0.723675    11.00000   -1.20000
AFIX   0
C23   1    0.726372    0.363142    0.775097    11.00000    0.11243    0.08075 =
         0.11199   -0.00106    0.02915   -0.00890
C24   1    0.785490    0.527132    0.783504    11.00000    0.13861    0.08906 =
         0.10545    0.01203    0.03435   -0.01896
AFIX  43
H24   2    0.793175    0.657765    0.764773    11.00000   -1.20000
AFIX   0
C25   1    0.832602    0.501778    0.818501    11.00000    0.11502    0.08303 =
         0.11349    0.00467    0.03121   -0.02513
AFIX  43
H25   2    0.871610    0.616901    0.823272    11.00000   -1.20000
AFIX   0
C26   1    0.824371    0.309017    0.847456    11.00000    0.08998    0.06469 =
         0.09384   -0.00294    0.03294    0.00043
C27   1    0.764812    0.149205    0.838867    11.00000    0.10886    0.07641 =
         0.11385    0.01146    0.03064   -0.01736
AFIX  43
H27   2    0.756737    0.018937    0.857575    11.00000   -1.20000
AFIX   0
C28   1    0.716602    0.175936    0.803354    11.00000    0.10031    0.09501 =
         0.11611    0.00174    0.02789   -0.02133
AFIX  43
H28   2    0.676839    0.064239    0.798680    11.00000   -1.20000
AFIX   0
C29   1    0.876936    0.285256    0.886015    11.00000    0.07913    0.06791 =
         0.12054    0.00316    0.03261   -0.00263
AFIX  23
H29A  2    0.925441    0.307849    0.879448    11.00000   -1.20000
H29B  2    0.873630    0.108767    0.897067    11.00000   -1.20000
AFIX   0
C30   1    0.864193    0.488186    0.919028    11.00000    0.06622    0.05598 =
         0.10850   -0.00087    0.02607    0.00159
AFIX  13
H30   2    0.863891    0.663929    0.906529    11.00000   -1.20000
AFIX   0
N1    3    0.794689    0.448691    0.932040    11.00000    0.06649    0.04215 =
         0.11124    0.00333    0.01995    0.00091
O1    4    0.682872    0.409177    0.738121    11.00000    0.13307    0.11527 =
         0.12762   -0.00179    0.00587   -0.02458
PART 1
O2    4    0.973706    0.331233    0.956223    10.30000    0.18510    0.26089 =
         0.24782   -0.14201   -0.08689    0.15007
O3    4    0.915179    0.575073    0.988812    10.30000    0.18673    0.24128 =
         0.14406   -0.08945   -0.07312    0.11163
PART 0
C15   1    0.755028    0.650700    0.941202    11.00000    0.07928    0.06117 =
         0.07528   -0.00783    0.01017    0.01060
O4    4    0.774437    0.882480    0.938014    11.00000    0.10680    0.04703 =
         0.13193   -0.00356    0.02800    0.00347
PART 2
C33   1    0.109675    0.651182    0.481409    11.00000    0.26260    0.33573 =
         0.19100    0.02237   -0.08508    0.02777
AFIX 137
H33A  2    0.075399    0.534002    0.466271    11.00000   -1.50000
H33B  2    0.150371    0.673207    0.467015    11.00000   -1.50000
H33C  2    0.087411    0.819666    0.484340    11.00000   -1.50000
AFIX   0
PART 0
H1    2    0.782433    0.273295    0.938034    11.00000    0.05992
PART 2
O3A   4    0.914247    0.457693    0.989770    10.70000    0.06069    0.22411 =
         0.12818    0.06977    0.02767   -0.00259
PART 0
C31A  1    0.923362    0.485723    0.955175    11.00000    0.05940    0.06603 =
         0.12762    0.00758    0.02134   -0.00547
PART 2
O2A   4    0.985578    0.524635    0.945258    10.70000    0.05362    0.19311 =
         0.11525    0.02410    0.02309   -0.02478
PART 0
AFIX 147
H2    2    1.016249    0.462099    0.962869    11.00000   -1.50000
AFIX   0
HKLF 4


REM  pal-tyr_rt_r1_a.res in C2
REM R1 =  0.0671 for    1957 Fo > 4sig(Fo)  and  0.2604 for all    6792 data
REM    358 parameters refined using    268 restraints

END

WGHT      0.0439      0.0000

REM Highest difference peak  0.131,  deepest hole -0.147,  1-sigma level  0.030
Q1    1   1.0000 -0.0097  1.0000  10.50000  0.05    0.13
Q2    1   0.8617  0.7347  0.8808  11.00000  0.05    0.12
Q3    1   0.9699  0.6819  0.9714  11.00000  0.05    0.12
Q4    1   0.9993  0.8689  0.9738  11.00000  0.05    0.11
Q5    1   0.3122  0.9607  0.6079  11.00000  0.05    0.10
Q6    1   0.7673  0.4947  0.8787  11.00000  0.05    0.10
Q7    1   0.9346 -0.0522  0.9502  11.00000  0.05    0.10
Q8    1   0.5706  0.4859  0.9280  11.00000  0.05    0.10
Q9    1   0.8730  0.6325  0.9185  11.00000  0.05    0.10
Q10   1   0.4660  0.6187  0.8695  11.00000  0.05    0.10
;
_shelx_res_checksum                7933
_shelx_hkl_file
;
   0   0   3    0.60    0.34
   0   0   4   31.39    1.99
   0   0  -4   29.74    2.15
   0   0  -5    6.87    1.24
   0   0   5   13.37    1.89
   0   0  -5   11.57    1.46
   0   0   5    8.72    1.19
   0   0   6   18.02    2.05
   0   0  -6   13.60    1.97
   0   0   6   15.95    1.53
   0   0  -6   17.51    1.49
   0   0   6   16.61    1.75
   0   0  -6   18.35    1.96
   0   0   7 1043.85   16.89
   0   0  -7 1077.71   17.10
   0   0  -7  973.39   12.22
   0   0   7  982.47   12.56
   0   0   7 1003.03   14.87
   0   0  -7 1020.59   15.79
   0   0  -8  177.50    7.66
   0   0   8  166.78    7.36
   0   0  -8  155.78    5.22
   0   0   8  166.58    5.68
   0   0  -8  170.90    6.88
   0   0   8  167.67    6.59
   0   0   9  572.40   14.37
   0   0  -9  584.11   14.64
   0   0   9  561.65   10.76
   0   0  -9  511.94    9.91
   0   0   9  614.78   13.16
   0   0  -9  576.86   13.67
   0   0 -10  163.98    8.13
   0   0 -10  138.45    5.41
   0   0  10  151.07    5.82
   0   0  10  149.01    6.83
   0   0 -10  151.36    7.37
   0   0 -11   44.31    4.60
   0   0 -11   45.43    4.32
   0   0  11   47.65    4.05
   0   0 -11   43.59    3.18
   0   0  11   48.42    3.45
   0   0 -12    1.50    0.95
   0   0  12   -0.14    0.46
   0   0 -12    1.33    0.83
   0   0 -12    0.87    0.66
   0   0  13   -0.10    0.35
   0   0 -13    0.10    0.47
   0   0 -13    0.36    0.35
   0   0 -14    1.13    1.12
   0   0 -14    1.51    0.65
   0   0 -14    0.98    0.89
   0   0 -15  477.92   11.76
   0   0 -15  498.55   16.94
   0   0 -15  542.94   18.02
   0   0 -16   11.46    2.04
   0   0 -16   10.89    3.07
   0   0 -16   15.89    3.71
   0   0 -17    0.43    0.77
   0   0 -17    0.07    0.14
   0   0 -17    1.75    1.74
   0   0 -18  107.79    5.95
   0   0 -18  121.50    9.43
   0   0 -18  126.01    9.68
   0   0 -19   60.06    4.52
   0   0 -19   70.23    7.39
   0   0 -19   72.35    7.75
   0   0 -20    4.63    1.33
   0   0 -20    5.75    2.29
   0   0 -20    4.41    2.65
   0   0 -21    0.57    0.54
   0   0 -21    0.56    0.38
   0   0 -21   -0.87    0.53
   0   0 -22    2.09    0.82
   0   0 -22    2.34    1.77
   0   0 -22    2.80    2.52
   0   0 -23    0.22    0.39
   0   0 -23    0.09    0.80
   0   0 -24    3.31    1.18
   0   0 -24    3.01    2.05
   0   0 -24    4.54    2.40
   0   0 -25    0.96    0.77
   0   0 -25    1.89    1.12
   0   0 -25    1.91    1.99
   0   0 -26    3.38    1.42
   0   0 -26    6.60    3.41
   0   0 -26    4.15    2.11
   0   0 -27    4.54    2.46
   0   0 -27    6.05    2.61
   0   0 -28    1.47    2.51
   0   0 -28    0.43    0.95
   0   0 -29    4.08    2.87
   0   0 -29    3.25    2.30
   0   0 -30   15.80    4.69
   0   0 -30   15.37    5.10
   0   0 -31   -0.06    0.90
   0   0 -31    1.41    1.78
   0   0 -32    1.17    1.91
   0   0 -32   -0.92    1.60
   0   0 -33   -3.39    2.49
   0   0 -33    3.20    2.84
   0   0 -34    0.50    1.13
   0   0 -34    0.45    1.90
   0   0 -35    1.17    2.36
   0   0 -36   -0.73    1.93
   0   0 -37    0.04    1.69
   0   0 -38    0.27    0.97
   0   0 -39    1.33    2.13
   0   0 -40   -0.82    1.54
   0   0 -41   -1.63    2.22
   0   0 -42   -0.68    1.70
   0   0 -43    3.83    3.76
   0   0 -44    0.72    1.47
   0  -2   0  496.93   18.05
   0   2   0  512.92   18.12
   0  -2   0  514.96   13.88
   0   2   0  490.83   17.44
   0  -2   0  504.04   17.95
   0   2  -1  297.78   13.98
   0  -2   1  321.22   14.10
   0   2   1  356.21   15.65
   0  -2  -1  331.98   14.59
   0  -2   1  292.24    9.87
   0   2   1  290.11   10.86
   0   2   1  294.03   13.41
   0  -2   1  292.50   14.67
   0   2  -1  303.11   13.91
   0  -2  -2  118.17    8.80
   0   2   2  140.72   10.14
   0  -2   2  109.36    8.36
   0   2  -2  107.97    8.03
   0   2   2   97.74    7.65
   0  -2   2  106.03    8.58
   0   2  -2   96.34    8.22
   0  -2   2   92.66    5.40
   0   2   2  131.92    8.41
   0  -2   3   18.53    1.76
   0   2   3   30.69    4.93
   0   2  -3   11.50    2.64
   0  -2   3   19.65    3.54
   0   2  -3   18.41    3.44
   0   2  -3   19.41    2.64
   0  -2   3   14.68    3.33
   0   2   3   18.55    3.33
   0  -2  -3   19.62    3.43
   0   2   3   16.56    2.87
   0  -2   3   17.76    2.62
   0  -2   4   29.93    5.65
   0  -2  -4   19.33    3.61
   0  -2   4   29.14    4.13
   0   2  -4   23.63    3.10
   0  -2   4   20.49    3.64
   0   2  -4   19.29    3.29
   0   2   4   21.79    3.74
   0   2   4   28.04    4.36
   0   2   4   24.90    3.54
   0  -2   5   82.13    8.91
   0  -2   5   81.27    6.77
   0   2  -5   60.60    5.94
   0  -2  -5   72.34    7.25
   0   2  -5   77.85    5.75
   0   2   5   67.94    6.27
   0  -2   5   65.17    7.53
   0   2   5   74.15    7.39
   0   2   5   72.11    6.17
   0  -2   6  177.21   13.30
   0  -2  -6  165.58   11.03
   0   2  -6  153.67    9.24
   0  -2   6  167.64    9.37
   0   2  -6  178.48    9.43
   0  -2   6  154.87   11.66
   0   2   6  162.94    9.80
   0   2   6  168.22   11.44
   0  -2   7  125.14   11.15
   0  -2  -7  111.21    9.33
   0   2  -7  110.20    7.58
   0  -2   7  123.70    7.87
   0   2  -7  125.22    8.39
   0  -2   7  116.06    9.82
   0   2   7  115.37   10.16
   0   2   8   40.10    6.53
   0   2  -8   44.34    4.75
   0  -2   8   43.51    4.56
   0  -2   8   38.97    5.65
   0   2  -8   50.52    5.51
   0   2  -9   29.64    3.80
   0  -2   9   24.02    4.89
   0   2  -9   29.13    4.32
   0   2  -9   35.37    6.31
   0   2   9   30.50    5.63
   0   2  10    8.76    2.84
   0   2 -10    9.72    2.38
   0  -2  10   11.14    3.77
   0   2 -10    9.76    2.06
   0   2 -10   10.11    3.61
   0   2 -11   17.30    4.76
   0   2 -11   15.45    3.33
   0  -2  11   18.89    4.25
   0   2 -11   15.42    2.63
   0   2  11   17.48    3.97
   0   2 -12   26.19    5.70
   0  -2 -12   25.05    2.44
   0  -2  12   19.56    4.21
   0   2 -12   27.46    4.52
   0   2 -12   20.82    2.88
   0   2  12   18.83    4.21
   0   2 -13  113.61    9.76
   0  -2 -13  117.40    5.96
   0   2 -13  114.77   11.98
   0   2  13  100.51    9.61
   0   2 -13   96.24    6.15
   0  -2 -14  182.48    8.03
   0   2 -14  175.11   12.31
   0   2 -14  179.15   15.10
   0   2  14  155.60   12.24
   0   2 -14  147.39    7.38
   0   2 -15   23.43    5.56
   0  -2 -15   20.73    2.80
   0   2 -15   20.23    4.58
   0   2 -15   16.52    2.29
   0   2  15   17.88    4.20
   0   2 -16    8.34    3.08
   0   2 -16    6.99    2.40
   0  -2 -16    7.80    1.90
   0   2 -16    6.72    1.39
   0   2  16    3.51    2.00
   0   2 -17   13.08    4.15
   0  -2 -17   13.83    2.71
   0   2 -17   13.19    4.19
   0   2 -17    9.27    1.68
   0   2  17   12.17    3.49
   0   2 -18    2.94    2.61
   0  -2 -18    0.66    0.33
   0   2 -18    1.43    2.51
   0   2  18    1.38    1.34
   0   2 -18    0.68    0.58
   0   2 -19    2.64    1.29
   0   2 -19    6.44    2.99
   0  -2 -19    6.59    2.29
   0   2 -19    3.79    0.94
   0   2  19    6.62    3.08
   0   2 -20    0.83    1.01
   0  -2 -20    3.86    2.04
   0   2 -20    4.14    2.02
   0   2  20    2.50    2.21
   0   2 -20    2.18    0.65
   0   2 -21   10.53    4.25
   0   2 -21   12.09    3.68
   0  -2 -21   15.92    3.30
   0   2  21   12.32    4.09
   0  -2 -22   -0.38    1.37
   0   2 -22   -1.57    2.51
   0   2 -22    0.02    1.78
   0  -2 -22    0.04    0.90
   0   2  22   -2.04    1.57
   0   2 -23   17.59    4.66
   0   2 -23   17.64    5.27
   0  -2 -23    6.76    2.98
   0   2  23   14.15    4.24
   0   2 -24   10.87    3.41
   0   2 -24    8.16    4.07
   0  -2 -24   13.21    3.21
   0   2  24    9.38    3.09
   0   2 -25    1.17    2.11
   0   2  25    4.73    2.66
   0   2 -25    2.81    2.32
   0  -2 -25    6.32    2.40
   0  -2 -26    0.90    1.36
   0   2 -26    0.90    1.11
   0   2  26    0.01    0.39
   0  -2 -26   -1.40    1.20
   0   2 -26   -1.56    1.66
   0  -2 -27    1.77    1.72
   0   2 -27    1.27    0.61
   0   2  27    3.46    2.33
   0  -2 -27   -1.21    1.24
   0   2 -27    2.46    2.62
   0  -2 -28    0.08    1.31
   0   2 -28    0.27    0.71
   0   2  28    2.56    1.79
   0  -2 -28    0.80    0.90
   0   2 -28    1.56    2.75
   0   2  29    3.57    2.77
   0   2 -29   -2.57    1.99
   0  -2 -29    0.75    0.57
   0   2 -29    1.87    2.41
   0   2  30    1.39    1.33
   0   2 -30    3.48    2.95
   0  -2 -30    1.66    1.52
   0   2 -30    0.06    1.68
   0   2  31    1.83    2.17
   0   2 -31    4.88    3.31
   0  -2 -31   -1.06    2.06
   0   2 -31    3.28    2.56
   0   2  32    1.61    1.82
   0   2 -32    2.28    1.30
   0   2 -32    1.31    0.45
   0  -2 -32    0.77    1.76
   0   2  33    2.78    2.17
   0   2 -33    1.72    2.47
   0  -2 -33    1.24    1.32
   0   2 -34   -0.17    1.78
   0  -2 -34    1.33    1.43
   0   2 -35    1.24    3.25
   0  -2 -35    0.25    1.32
   0   2 -36    1.02    1.50
   0  -2 -36   -3.86    2.96
   0   2 -37   -0.82    2.44
   0  -2 -37    0.24    1.38
   0   2 -38   -0.08    0.87
   0  -2 -38    2.28    2.50
   0   2 -39   -2.10    2.95
   0  -2 -39   -0.42    1.39
   0   2 -40    3.45    3.01
   0  -2 -40    0.25    0.78
   0   2 -41   -0.14    1.05
   0  -2 -41    0.77    0.78
   0  -2 -42    0.37    1.03
   0  -2 -43   -0.34    0.91
   0   4   0    3.91    2.44
   0   4   1    1.89    1.54
   0   4  -1    3.15    1.15
   0   4   2    2.08    1.89
   0   4  -2    3.84    1.93
   0   4  -3    1.21    1.91
   0   4   3    2.48    1.59
   0   4  -4    1.07    1.48
   0   4   4    1.97    1.73
   0  -4   4    1.72    2.71
   0   4   5    0.74    2.18
   0   4  -5    0.39    1.22
   0  -4   5    1.09    1.23
   0   4   6    6.33    2.81
   0   4  -6    9.74    3.37
   0  -4   6    6.76    2.91
   0   4   6    9.61    3.48
   0   4   7    5.44    1.78
   0   4  -7    5.57    2.69
   0  -4   7    7.48    3.60
   0   4   7    7.20    2.49
   0  -4   7    6.44    1.84
   0   4   8    7.00    3.49
   0   4  -8    8.22    3.28
   0   4   8    9.50    3.37
   0  -4   8    4.58    2.13
   0   4   9   13.48    4.68
   0   4  -9   13.15    3.94
   0   4   9    9.05    1.25
   0   4   9   15.84    4.58
   0  -4   9   14.79    4.96
   0   4  10    5.30    2.79
   0   4  10    4.78    1.03
   0  -4  10   10.28    4.21
   0   4 -10    4.51    2.80
   0   4  10    6.68    3.45
   0  -4  11    2.55    0.79
   0   4  11    3.15    2.05
   0   4 -11    1.48    0.33
   0   4  11    1.14    1.38
   0  -4  12   12.16    4.60
   0   4  12    8.57    3.33
   0   4 -12    8.67    2.95
   0   4  12    9.10    4.00
   0   4 -13    5.20    2.50
   0   4  13    3.66    2.58
   0   4  13    4.95    2.37
   0  -4  13    7.58    3.89
   0   4  14    3.02    1.85
   0   4 -14    2.35    1.80
   0   4  14    2.55    2.08
   0  -4  14    6.92    4.00
   0   4  15    6.39    3.28
   0   4 -15    9.94    3.27
   0   4  15    8.59    3.06
   0  -4  15    8.45    3.58
   0   4 -16    9.17    3.20
   0   4  16   14.80    5.09
   0   4  16    9.76    3.67
   0  -4  16   11.28    4.54
   0   4  17    7.88    4.29
   0   4 -17    3.48    1.59
   0   4  17    8.55    3.22
   0  -4  17    4.50    3.13
   0   4 -18    0.60    0.65
   0   4  18    1.87    2.87
   0   4  18    0.58    0.79
   0  -4  18   -0.41    3.08
   0   4 -19    2.80    1.51
   0   4  19    1.98    1.91
   0   4  19    3.74    2.25
   0  -4  19   -1.07    1.36
   0   4  20    2.43    2.76
   0   4  20    0.69    0.98
   0  -4  20    1.89    2.38
   0   4  21    4.80    3.78
   0   4  21    1.14    0.91
   0  -4  21    1.54    1.99
   0   4  22   -0.13    0.72
   0   4  22    2.10    2.40
   0  -4  22   -3.54    3.42
   0   4  23   -0.12    1.77
   0   4  23    0.07    1.61
   0   4  24    1.11    1.58
   0   4  24    0.00    1.58
   0  -4  24   -0.61    2.50
   0   4  25    2.64    2.07
   0   4  25   -0.90    1.84
   0   4  26    3.89    2.83
   0   4  26    0.46    1.38
   0   4  27    1.47    1.41
   0   4  27   -0.91    0.52
   0   4  28    0.57    1.06
   0  -4 -28    1.52    2.00
   0   4  28    3.74    2.98
   0  -4  28    0.56    1.39
   0   4  29    1.19    0.83
   0   4  29   -0.12    0.72
   0  -4  29    0.22    2.66
   0   4  30    2.31    2.40
   0   4  30   -1.28    2.24
   0   4  31   -0.12    0.53
   0   4  31    0.99    1.83
   0  -4  31    2.94    2.96
   0   4  32   -0.30    1.78
   0   4  32   -3.29    3.77
   0   4  33   -0.05    1.93
   0   4  34   -2.59    2.65
   0   4  35   -1.30    2.32
   0  -4 -36   -3.30    3.76
   0   6   0    3.45    3.38
   0   6   1    9.84    5.64
   0   6  -1    0.34    1.01
   0   6  -2    1.23    2.39
   0   6   2    0.95    3.29
   0   6   3    2.14    3.25
   0   6  -3   -1.04    0.49
   0   6   4    1.38    2.54
   0   6  -4    2.11    2.31
   0   6   5    2.16    1.95
   0   6  -5   -0.60    2.32
   0   6  -6    0.69    1.65
   0   6   6    3.91    3.15
   0   6   7   -3.24    2.89
   0   6  -7   -0.86    1.88
   0   6  -8    0.78    1.81
   0   6   8    0.47    1.40
   0   6   9   -0.75    0.84
   0   6  -9   -1.44    0.66
   0   6 -10   -0.24    0.63
   0   6  10    1.62    2.81
   0   6 -11    0.03    2.10
   0   6  11   -2.67    2.55
   0   6  12   -1.00    2.52
   0   6 -12    0.08    0.53
   0  -6  16   -4.76    4.82
   1  -1 -44    1.53    2.78
   1   1 -43    5.60    4.87
   1  -1 -43    1.26    1.64
   1   1 -42   -2.16    2.22
   1  -1 -42   -0.81    1.30
   1   1 -41    4.25    3.75
   1  -1 -41   -0.88    1.44
   1   1 -40   -0.91    2.29
   1  -1 -40    0.56    1.83
   1   1 -39    1.66    2.16
   1  -1 -39   -1.53    1.22
   1   1 -38   -0.58    2.01
   1  -1 -38   -0.61    1.01
   1   1 -37    2.73    3.08
   1  -1 -37    0.23    1.68
   1   1 -36   -3.08    2.49
   1  -1 -36    0.07    0.84
   1   1 -35   -0.08    0.88
   1  -1 -35   -0.43    1.42
   1   1 -34   -1.71    3.03
   1  -1 -34    0.19    1.32
   1   1 -33   -2.11    2.59
   1  -1 -33   -0.19    1.16
   1   1 -32    3.28    2.78
   1  -1 -32    1.73    1.64
   1   1 -31    0.53    2.13
   1  -1 -31    0.94    1.33
   1   1 -30    4.12    2.56
   1  -1 -30    4.00    2.98
  -1   1  29    2.86    1.26
   1   1 -29    4.24    2.46
   1   1 -29    4.02    2.22
   1  -1 -29    4.53    2.76
  -1   1  28    4.64    2.01
   1   1 -28    2.46    0.92
   1   1 -28    4.84    2.66
   1  -1 -28    5.77    2.88
  -1   1  27    6.43    2.61
   1   1 -27   10.46    3.62
   1   1 -27    4.37    2.90
   1  -1 -27    5.86    3.18
  -1   1  26    8.83    2.94
   1   1 -26    9.92    3.59
   1   1 -26    7.44    3.36
   1  -1 -26    3.59    2.59
  -1   1  25    6.19    2.56
   1   1 -25    7.70    2.75
   1   1 -25    5.87    3.25
   1  -1 -25    5.74    2.62
   1  -1 -24    8.48    3.24
   1   1 -24   17.14    4.64
   1  -1 -24    9.00    3.04
  -1   1  24   12.39    3.47
   1   1 -24    9.94    3.68
   1  -1 -24    7.32    2.73
   1   1 -23    0.89    1.01
   1  -1 -23    1.34    1.61
   1   1 -23    2.50    2.06
   1  -1 -23    1.19    1.34
  -1   1  23    0.65    0.28
   1  -1 -23   -0.69    0.60
   1  -1 -23    0.32    0.93
   1   1 -22   11.87    3.93
   1  -1 -22    6.83    2.81
   1   1 -22    8.46    2.89
   1  -1 -22   11.63    3.42
  -1   1  22    8.84    2.85
   1  -1 -22    6.74    1.50
   1  -1 -22    7.08    2.44
   1   1 -21    3.18    2.12
   1  -1 -21    2.49    1.70
   1   1 -21    4.49    2.99
   1  -1 -21    2.21    2.10
  -1   1  21    2.42    1.76
   1  -1 -21    1.62    0.76
   1  -1 -21    2.10    1.22
   1   1 -20    7.83    3.29
   1  -1 -20    5.56    2.21
  -1   1  20   11.81    3.05
   1  -1 -20    8.55    2.33
   1  -1 -20   10.51    1.67
   1   1 -20    8.07    2.90
   1  -1 -20    5.55    1.59
   1   1 -19   28.28    5.42
   1  -1 -19   22.04    4.21
   1   1 -19   29.46    5.09
   1  -1 -19   28.58    4.66
   1  -1 -19   24.38    4.05
   1  -1 -19   33.66    3.36
  -1   1  19   30.86    4.77
   1   1 -18    9.90    3.30
   1  -1 -18    5.00    2.15
  -1   1  18    8.07    2.15
   1  -1 -18    8.58    2.73
   1   1 -18    8.23    3.17
   1  -1 -18    7.98    2.22
   1  -1 -18    4.60    1.16
   1   1 -17   77.78    8.14
   1  -1 -17   74.24    6.71
   1   1 -17   67.36    7.77
  -1   1  17   72.53    6.94
   1  -1 -17   59.34    6.04
   1   1 -16  177.65   12.05
   1  -1 -16  187.30   10.45
   1   1 -16  162.67   12.08
  -1   1  16  175.95   10.67
   1  -1 -16  160.72    9.89
   1  -1 -15   44.83    4.81
   1   1 -15   44.38    5.72
   1  -1 -15   37.77    4.83
   1   1 -15   39.74    5.83
  -1   1  15   40.22    4.97
  -1  -1  14   11.03    2.91
   1   1 -14    9.57    2.06
   1  -1 -14   11.58    2.24
  -1   1  14    8.16    2.24
   1  -1 -14    8.17    2.40
   1   1 -14    6.71    2.11
  -1  -1  13    1.93    1.27
  -1  -1  13    0.95    0.90
   1   1 -13    0.20    0.95
   1  -1 -13    0.74    0.62
  -1   1  13    0.49    1.00
   1  -1 -13    1.01    1.21
   1   1 -13    3.14    1.84
  -1  -1  12    0.64    0.39
  -1   1  12    3.23    1.28
  -1  -1  12    0.24    0.99
   1   1 -12    2.30    2.04
   1  -1 -12    0.83    0.52
  -1   1  12    2.36    1.33
   1  -1 -12    0.69    0.94
   1   1 -12    1.52    1.21
  -1  -1  11    8.78    2.40
   1  -1 -11   10.13    1.90
  -1   1  11    8.33    1.64
   1   1 -11    7.59    1.95
  -1  -1  11    8.81    1.88
  -1   1  11    5.39    1.67
   1  -1 -11    7.35    2.13
   1   1 -11    9.27    2.52
  -1  -1  10    1.10    0.57
  -1   1  10    0.46    0.30
   1   1 -10    0.27    1.46
  -1   1  10    1.91    1.01
  -1  -1  10    2.60    1.41
   1  -1 -10    1.55    0.66
   1   1 -10    2.31    0.54
  -1  -1   9    7.91    2.09
   1   1  -9    8.64    2.27
  -1   1   9    5.84    1.64
  -1   1   9    3.16    0.99
  -1  -1   9    7.44    1.91
   1   1  -9    8.97    2.14
   1  -1  -9    4.65    1.84
   1   1  -9    9.43    1.31
  -1   1   8  188.03    6.43
  -1  -1   8  175.60    9.10
   1   1  -8  203.42    9.60
  -1  -1   8  186.22   10.01
   1   1  -8  181.19   10.47
   1   1  -8  189.15    5.62
  -1  -1   8  191.79    5.54
   1  -1  -8  168.22    9.03
  -1   1   8  184.00    9.06
  -1   1   7   25.87    2.15
  -1  -1   7   27.26    3.27
   1   1  -7   28.45    3.40
  -1  -1   7   23.73    3.43
   1   1  -7   21.63    3.39
   1   1  -7   22.69    2.01
  -1  -1   7   25.55    2.24
   1  -1  -7   25.13    3.41
  -1   1   7   25.80    3.88
   1   1  -6  573.19   14.56
  -1  -1   6  561.30   14.17
  -1   1   6  561.45    9.25
  -1  -1   6  558.07   16.46
   1   1  -6  570.98   17.16
   1   1  -6  580.57   10.91
  -1  -1   6  572.18   10.84
   1  -1  -6  577.99   15.68
  -1   1   6  580.80   15.71
  -1  -1   5   96.94    5.47
  -1  -1   5   92.58    4.44
  -1   1   5  111.20    7.04
   1  -1  -5   89.63    6.43
  -1  -1   5  100.49    6.96
   1   1  -5   96.39    6.91
   1   1  -5   98.22    4.66
  -1  -1   4 1106.06   18.13
  -1  -1   4 1079.47   17.29
  -1  -1   4 1120.79   16.16
  -1   1   4 1103.48   20.59
   1  -1  -4 1124.29   21.47
   1   1  -4 1123.67   23.76
  -1  -1   4 1063.97   22.31
   1   1  -4 1095.90   16.35
  -1  -1   3  298.35    7.96
  -1   1   3  278.43    7.32
  -1  -1   3  272.64    7.94
  -1  -1   3  287.63    8.68
  -1   1   3  312.72   11.22
  -1  -1   3  337.33   12.84
   1   1  -3  314.20   12.78
   1   1  -3  286.08    8.69
  -1  -1   2 3340.46   23.08
  -1  -1   2 3525.60   31.43
  -1   1   2 3610.75   36.35
  -1  -1   2 3425.87   26.22
  -1  -1   2 3466.57   32.90
   1   1  -2 3445.99   31.17
  -1  -1   1 3017.17   30.02
   1   1  -1 2936.59   29.93
   1  -1  -1 2950.43   32.45
  -1   1   1 3055.11   32.67
  -1  -1   1 2942.49   29.51
   1   1   0  172.83    6.87
  -1  -1   0  163.39    6.82
  -1   1   0  138.41    7.43
   1   1   0  256.35    9.50
  -1  -1   0  191.41    7.55
   1  -1   0  174.62    7.51
  -1   1   0  151.34    7.63
  -1  -1   0  232.56    8.99
   1  -1   1  207.95    9.02
  -1   1  -1  188.86    8.61
  -1  -1  -1  195.72    6.88
   1   1   1  208.32    6.98
   1   1   1  216.43    7.87
  -1  -1  -1  206.41    8.58
   1   1   1  196.05    8.68
  -1  -1  -1  185.40    6.78
   1  -1   1  195.59    7.73
  -1   1  -1  204.51    8.36
   1  -1   2   39.10    4.15
   1   1   2   32.46    2.68
  -1   1  -2   35.86    3.80
   1   1   2   27.85    2.77
   1   1   2   30.56    4.22
  -1  -1  -2   35.21    3.58
  -1  -1  -2   33.47    3.11
  -1   1  -2   36.44    3.18
   1  -1   2   32.82    3.01
   1  -1   3   17.74    3.37
  -1   1  -3   24.38    2.44
  -1   1  -3   23.43    3.15
   1  -1   3   25.14    3.43
   1   1   3   17.11    2.99
   1   1   3   23.91    2.74
  -1  -1  -3   18.36    2.76
   1  -1   4   34.93    5.44
  -1   1  -4   38.02    3.05
  -1   1  -4   35.18    3.00
  -1   1  -4   39.83    4.51
   1  -1   4   44.36    4.71
   1   1   4   41.70    3.77
  -1  -1  -4   37.15    3.91
   1   1   4   34.08    4.11
   1  -1   5  253.81   11.88
  -1   1  -5  250.44   12.04
  -1   1  -5  260.29    7.77
  -1   1  -5  252.69    8.67
   1  -1   5  290.46   11.84
  -1  -1  -5  215.16   10.93
   1   1   5  264.72   11.09
   1  -1   6  114.36    8.16
  -1   1  -6  114.48    8.25
  -1   1  -6  115.82    5.11
   1  -1   6  126.86    8.20
   1   1   6  123.44    7.74
  -1  -1  -6   96.51    7.63
  -1   1  -6  119.25    6.36
   1  -1   7   56.52    5.92
  -1   1  -7   65.86    6.14
  -1   1  -7   68.79    5.00
   1  -1   7   50.32    6.09
   1   1   7   59.91    5.79
  -1  -1  -7   60.44    5.70
  -1   1  -8   13.12    2.16
  -1   1  -8   15.86    3.26
   1  -1   8   13.14    2.91
  -1  -1  -8   10.93    2.96
   1   1   8   14.94    2.76
   1   1   9    6.54    2.09
  -1  -1  -9    9.45    2.44
   1  -1   9    5.96    2.33
  -1   1  -9    8.53    2.52
  -1   1  -9    9.23    2.05
   1   1  10    3.82    1.37
  -1  -1 -10    2.56    1.15
  -1  -1 -10    2.60    1.07
  -1   1 -10    2.87    1.35
   1  -1  10    0.30    0.78
  -1   1 -10   -0.24    0.51
   1   1  11    7.65    2.21
  -1  -1 -11    6.35    1.60
  -1   1 -11    7.93    2.02
  -1  -1 -11    7.98    1.66
   1  -1  11    7.35    2.21
  -1   1 -11    6.63    2.35
  -1   1 -12   46.08    5.93
   1  -1  12   52.01    5.73
  -1  -1 -12   24.73    3.70
   1   1  12   40.77    5.17
  -1  -1 -12   44.63    5.14
  -1   1 -12   41.43    4.80
  -1  -1 -12   19.76    2.78
  -1   1 -13  216.52   13.12
   1  -1  13  228.37   12.44
  -1   1 -13  208.87   11.56
  -1  -1 -13  209.91    9.51
  -1  -1 -13  188.87    9.36
  -1  -1 -13  204.25   11.53
   1   1  13  225.36   12.22
  -1   1 -14  105.62    9.32
   1  -1  14  104.30    8.64
  -1  -1 -14  107.22    8.19
  -1  -1 -14  100.87    6.90
  -1   1 -14  112.18    8.53
  -1  -1 -14  112.68    6.70
   1   1  14  107.99    8.65
   1   1  15   18.36    3.69
  -1  -1 -15   20.93    3.75
  -1   1 -15   20.16    4.06
  -1  -1 -15   21.74    3.59
  -1   1 -15   21.73    4.54
   1  -1  15   22.24    4.09
  -1  -1 -15   23.25    3.06
  -1   1 -16   37.12    5.84
  -1  -1 -16   38.43    5.15
  -1  -1 -16   29.90    4.23
  -1   1 -16   36.41    5.64
  -1  -1 -16   43.79    4.22
   1   1  16   32.67    5.03
  -1   1 -17   42.60    6.49
  -1  -1 -17   46.73    5.40
  -1   1 -17   46.45    6.26
  -1  -1 -17   44.21    5.51
  -1  -1 -17   49.66    4.39
   1   1  17   41.74    6.07
  -1   1 -17   36.56    2.93
  -1   1 -18   12.15    3.33
  -1  -1 -18    6.38    2.00
  -1  -1 -18   12.32    3.03
  -1   1 -18    8.77    3.07
   1   1  18    6.96    2.75
  -1  -1 -18    8.84    2.61
  -1  -1 -18    8.25    2.01
  -1   1 -18    8.76    1.48
  -1  -1 -19    1.50    1.21
  -1   1 -19    3.62    2.47
  -1  -1 -19    3.08    1.23
  -1  -1 -19    0.87    0.63
   1   1  19    1.45    1.63
  -1   1 -19    1.62    0.63
  -1  -1 -19    1.53    0.49
  -1   1 -19    1.98    1.84
  -1   1 -20    1.54    1.42
  -1  -1 -20    0.95    1.01
  -1  -1 -20    0.78    1.17
   1   1  20    3.83    2.20
  -1   1 -20    0.07    0.36
  -1  -1 -20    1.65    1.10
  -1  -1 -20    0.31    0.42
  -1  -1 -21    9.95    2.71
  -1   1 -21    7.52    2.80
  -1  -1 -21    7.45    2.61
  -1   1 -21    8.24    3.02
  -1  -1 -21   11.96    3.48
   1   1  21    9.97    3.12
  -1  -1 -21    0.25    1.23
  -1   1 -21    8.48    1.24
  -1  -1 -22    8.48    2.91
  -1  -1 -22   11.94    3.22
  -1   1 -22   17.97    4.11
   1   1  22   16.85    3.97
  -1   1 -22   13.29    4.07
  -1   1 -22    9.62    1.31
  -1   1 -23   -0.08    0.26
   1   1  23   -0.40    1.10
  -1  -1 -23   -0.49    1.20
  -1   1 -23    2.05    1.49
  -1   1 -23    1.58    0.96
  -1  -1 -23   -0.01    0.92
  -1  -1 -24    9.86    3.27
  -1   1 -24   10.01    3.67
  -1   1 -24    9.67    3.85
  -1  -1 -24    9.27    3.10
  -1  -1 -25    3.78    2.24
   1  -1  25    0.73    0.65
  -1   1 -25    2.19    1.74
  -1   1 -25    5.06    2.13
  -1  -1 -25    1.95    1.40
  -1   1 -26    1.00    0.90
  -1  -1 -26    2.65    1.97
  -1  -1 -26    1.11    0.93
  -1   1 -27    3.53    2.32
  -1  -1 -27    3.63    2.10
  -1   1 -27   -0.33    1.59
  -1  -1 -27    3.66    2.56
  -1   1 -28   19.70    5.54
  -1  -1 -28   20.43    4.99
  -1  -1 -28   24.01    5.49
  -1   1 -28   23.71    5.92
  -1   1 -29    4.17    2.57
  -1  -1 -29    6.25    3.07
  -1  -1 -29    4.93    2.53
  -1   1 -29   10.07    3.53
  -1   1 -30   -0.07    0.82
  -1  -1 -30   -0.77    1.52
  -1  -1 -30   -2.74    2.18
  -1   1 -30    2.92    2.65
  -1   1 -31    2.05    2.10
  -1  -1 -31   -0.01    0.81
  -1  -1 -31    2.81    2.50
  -1   1 -31    1.24    0.85
  -1   1 -32   -0.84    1.28
  -1  -1 -32    2.04    1.93
  -1  -1 -32   -2.27    2.07
  -1   1 -32   -1.60    1.54
  -1   1 -33    0.06    0.36
  -1  -1 -33    3.00    2.54
  -1  -1 -33    1.45    2.11
  -1   1 -33   -0.70    2.25
  -1   1 -34    0.04    1.22
  -1  -1 -34    1.87    1.46
  -1  -1 -34   -2.14    2.33
  -1   1 -34    1.36    2.43
  -1   1 -35    1.83    1.73
  -1  -1 -35    0.74    0.91
  -1   1 -35    1.21    2.26
  -1  -1 -35    0.46    0.75
  -1   1 -36   -0.27    2.24
  -1  -1 -36   -0.82    1.66
  -1   1 -36   -1.37    1.09
  -1   1 -37    0.28    1.82
  -1  -1 -37    2.14    1.65
  -1   1 -37    0.99    1.50
  -1   1 -38    1.14    1.18
  -1  -1 -38    0.47    1.26
  -1   1 -38    4.61    3.24
  -1  -1 -39    1.71    1.84
  -1   1 -39    0.61    1.30
  -1  -1 -40   -0.74    1.52
  -1   1 -40   -1.69    1.75
  -1  -1 -41   -0.98    1.79
  -1   1 -41   -2.60    2.84
  -1  -1 -42    1.64    1.55
  -1   1 -42   -0.10    2.10
  -1  -1 -43   -0.55    1.17
  -1   1 -43    0.26    0.98
  -1  -1 -44    1.36    2.34
  -1   1 -44   -1.37    1.97
   1  -3 -40   -0.76    2.19
   1  -3 -39    1.24    1.43
   1  -3 -38   -0.03    1.99
   1   3 -38    4.50    3.78
   1  -3 -37   -0.81    0.94
   1   3 -37   -0.50    0.94
   1   3 -36    0.75    3.23
   1  -3 -36   -0.40    1.51
  -1  -3  36   -1.83    2.59
   1   3 -35    0.41    0.63
  -1  -3  35    0.02    0.90
  -1   3  34    1.69    1.83
   1   3 -34   -0.39    1.46
   1  -3 -34    1.10    0.86
  -1   3  33    1.94    3.07
   1   3 -33   -4.20    4.35
  -1  -3  33   -0.55    3.45
   1  -3 -33    2.16    1.61
  -1   3  32    1.12    1.70
   1   3 -32    3.26    1.96
   1  -3 -32   -0.10    0.88
  -1  -3  31    6.15    3.94
   1   3 -31   -0.38    2.21
  -1   3  31    3.66    2.51
  -1  -3  30   -1.24    3.17
   1   3 -30    0.27    2.38
  -1   3  30   -1.98    2.72
  -1  -3  29   -0.49    2.57
   1   3 -29   -0.03    2.15
  -1   3  29    1.70    1.76
   1   3 -28    1.63    1.98
  -1  -3  28   -2.72    1.80
   1  -3 -28   -0.10    1.74
  -1   3  28   -1.45    0.85
   1   3 -27   -1.01    1.94
  -1  -3  27    1.06    1.00
  -1   3  27   -0.92    1.47
   1   3 -26    1.57    1.06
  -1  -3  26   -1.76    0.95
  -1   3  26    1.12    1.07
   1   3 -25   -1.53    1.57
  -1  -3  25   -3.63    2.91
  -1   3  25    1.90    2.00
   1   3 -24   -0.84    1.81
  -1  -3  24    2.08    2.14
  -1   3  24   -1.50    1.85
   1   3 -23    0.99    1.72
  -1  -3  23   -1.03    2.44
  -1   3  23   -1.74    2.16
   1   3 -22    0.12    1.35
  -1  -3  22   -0.11    2.91
  -1   3  22    2.01    1.57
   1   3 -21   -1.57    2.12
  -1  -3  21    4.23    3.70
   1   3 -21    0.13    0.77
  -1   3  21    0.88    1.59
   1   3 -20    3.51    3.94
  -1  -3  20    5.63    3.75
  -1   3  20    3.84    1.78
   1   3 -20    3.08    1.17
   1   3 -19   -0.29    1.61
  -1   3  19    1.65    1.13
   1   3 -19    0.54    0.42
   1   3 -18    0.91    2.71
  -1  -3  18    2.52    2.04
   1   3 -18    3.53    1.49
  -1   3  18    4.58    2.28
   1   3 -17    9.84    5.00
  -1  -3  17   11.06    4.21
  -1   3  17    5.66    3.02
   1   3 -17    7.82    2.00
   1   3 -16   67.96   11.93
   1   3 -16   57.71    6.05
  -1   3  16   62.36    9.42
  -1  -3  16   62.39   10.06
  -1   3  15   12.15    4.05
   1   3 -15   12.14    2.92
  -1  -3  15   16.41    4.87
  -1  -3  14   16.57    5.08
  -1   3  14   14.91    4.35
   1   3 -14   10.23    2.62
  -1  -3  13    2.05    1.95
  -1   3  13    1.06    1.82
   1   3 -13    0.99    0.40
  -1  -3  13    0.05    0.91
   1   3 -12    2.89    1.66
  -1   3  12    3.75    2.51
  -1  -3  12    4.66    2.39
  -1  -3  12    2.74    1.63
  -1  -3  12    3.90    2.07
  -1   3  12    4.81    1.88
   1   3 -11    3.89    1.51
  -1   3  11    4.28    2.57
  -1  -3  11    4.15    1.95
  -1   3  11    3.06    1.35
  -1  -3  11    7.14    2.73
  -1  -3  11    3.69    1.65
  -1   3  10   21.01    3.50
  -1  -3  10   18.37    3.33
  -1  -3  10   20.59    5.05
  -1   3  10   17.14    3.59
   1   3 -10   16.62    3.51
  -1   3  10   19.11    4.92
  -1  -3   9   31.59    4.04
  -1   3   9   34.28    4.01
  -1  -3   9   33.38    6.06
  -1   3   9   35.38    6.57
  -1   3   9   35.23    5.36
   1   3  -9   31.69    4.99
  -1  -3   8   18.82    2.90
  -1   3   8   18.82    2.68
  -1  -3   8   17.00    4.48
   1   3  -8   16.90    3.75
  -1   3   8   19.06    3.91
  -1   3   8   20.91    4.94
  -1   3   7   16.14    2.26
  -1  -3   7   14.98    2.45
   1   3  -7   13.73    3.13
  -1   3   7   17.11    4.24
  -1  -3   7   17.08    3.98
  -1   3   7   15.70    3.41
  -1   3   6    8.33    1.38
  -1  -3   6    6.77    1.59
  -1   3   6    7.60    3.22
   1   3  -6    7.66    2.60
  -1  -3   6    8.74    2.86
  -1  -3   6    4.95    1.90
  -1  -3   6    8.15    2.16
  -1   3   6    9.82    2.53
  -1  -3   5    5.55    1.87
  -1   3   5    7.80    2.29
  -1  -3   5    5.84    1.34
  -1  -3   5    5.69    1.80
  -1  -3   5    4.52    2.01
   1   3  -5    3.32    1.35
  -1   3   5    5.10    2.23
  -1   3   4   27.21    4.47
  -1  -3   4   20.96    3.42
  -1  -3   4   18.02    4.39
  -1   3   4   19.16    5.00
   1   3  -4   18.52    3.86
  -1   3   3   37.98    5.17
   1   3  -3   34.06    5.84
  -1  -3   3   30.53    4.06
  -1  -3   3   30.93    5.71
  -1   3   3   34.59    6.10
  -1  -3   2   35.47    4.44
   1   3  -2   33.77    5.97
  -1   3   2   38.22    4.86
  -1  -3   2   40.06    6.64
  -1   3   2   43.37    6.74
  -1  -3   1   49.47    5.40
   1   3  -1   49.95    7.09
  -1  -3   1   41.38    6.62
  -1   3   1   50.87    7.00
   1   3   0   12.86    4.10
  -1   3   0    9.17    3.28
   1   3   1    4.57    2.70
  -1   3  -1    1.37    0.93
  -1   3  -2    0.79    0.96
   1   3   2    1.36    0.83
   1   3   3   20.39    4.10
   1   3   3   25.61    4.94
  -1   3  -3   26.61    5.03
   1   3   3   20.44    4.06
  -1   3  -3   23.23    3.27
   1  -3   3   25.62    5.98
   1   3   4    8.01    2.79
   1  -3   4    7.38    1.13
   1  -3   4    7.44    1.08
   1  -3   4    7.37    2.98
  -1   3  -4    5.68    2.18
  -1   3  -4    6.89    1.82
   1   3   4    8.07    2.35
   1   3   4    7.14    2.70
  -1   3  -5    3.63    1.31
   1   3   5    2.75    1.48
   1   3   5    4.40    2.33
   1  -3   5    4.68    1.43
   1   3   5    4.10    2.86
   1  -3   5    3.75    0.96
   1   3   5    5.82    1.15
  -1   3  -5    2.37    1.45
   1  -3   5    3.63    1.58
   1   3   6   42.22    3.19
  -1   3  -6   43.93    6.24
   1  -3   6   33.28    3.12
   1   3   6   45.82    6.55
   1   3   6   41.54    7.21
   1   3   6   47.28    6.33
   1  -3   6   40.07    7.32
  -1   3  -6   37.30    4.64
  -1   3  -7   27.31    5.22
   1   3   7   30.05    5.18
   1   3   7   27.05    5.91
   1  -3   7   29.82    3.43
   1  -3   7   22.31    5.27
   1   3   7   31.05    5.19
  -1   3  -7   30.99    4.40
   1   3   8    6.54    3.37
   1  -3   8    5.66    1.51
   1   3   8    6.88    2.71
   1   3   8    6.13    2.88
   1  -3   8    8.35    3.73
  -1   3  -8    4.40    2.26
  -1   3  -8    7.23    2.39
   1   3   9    4.34    2.77
   1   3   9    3.89    2.04
  -1   3  -9    3.72    1.89
   1   3   9    1.05    0.91
  -1   3  -9    3.51    1.47
   1  -3   9   -0.59    1.06
  -1   3 -10   24.43    4.36
   1   3  10   28.15    6.15
   1   3  10   31.80    5.57
   1   3  10   26.51    4.78
   1  -3  10   24.77    5.46
  -1   3 -10   35.60    5.43
  -1   3 -11   32.78    5.07
   1   3  11   30.32    6.34
   1   3  11   30.95    5.45
   1   3  11   28.32    4.69
  -1   3 -11   35.92    5.63
   1  -3  11   34.54    6.97
  -1   3 -12   19.80    4.30
   1  -3  12   23.46    5.60
   1   3  12   21.41    4.83
  -1   3 -12   18.43    3.87
   1   3  12   19.28    4.91
   1  -3  13   22.19    5.76
  -1   3 -13   21.88    4.99
   1   3  13   20.94    4.93
  -1   3 -13   16.42    3.71
   1   3  13   19.88    5.14
  -1   3 -14   12.05    3.98
   1  -3  14   12.36    4.34
   1   3  14   16.56    4.72
  -1   3 -14    9.38    2.58
   1   3  14   12.61    4.41
  -1   3 -15   30.33    5.84
   1  -3  15   31.16    6.86
   1   3  15   32.64    6.32
   1   3  15   26.93    6.22
  -1   3 -15   26.88    4.37
  -1   3 -16    1.52    0.67
   1  -3  16    1.51    1.50
   1   3  16    0.41    1.48
   1   3  16   -0.08    1.42
  -1   3 -16    1.59    1.06
   1  -3  17    0.33    1.46
  -1   3 -17    2.11    2.14
   1   3  17   -0.10    1.31
  -1   3 -17    1.32    1.05
   1   3  17    0.92    1.54
   1  -3  18   -0.27    1.71
  -1   3 -18    4.43    2.72
   1   3  18    3.41    2.36
  -1   3 -18    4.11    1.44
   1  -3  19   -0.02    2.64
  -1   3 -19   -0.59    1.69
  -1   3 -19    0.11    0.22
   1   3  19   -0.08    2.07
   1  -3  20   -0.98    1.27
  -1   3 -20    2.57    2.14
  -1   3 -20    0.05    1.61
   1   3  20    1.81    1.90
  -1   3 -20   -0.16    0.84
   1  -3  21   -1.00    2.68
  -1   3 -21   -0.10    1.56
  -1   3 -21    0.90    0.77
  -1   3 -21    1.69    1.17
   1   3  21    2.22    1.87
   1  -3  22    7.42    4.78
  -1   3 -22   10.15    3.73
  -1   3 -22    9.52    4.97
  -1   3 -22    5.22    1.70
   1   3  22    9.58    4.01
  -1   3 -23    2.18    2.84
  -1   3 -23    8.70    3.51
   1  -3  23    4.53    2.02
  -1  -3 -23    6.66    3.71
   1   3  23    3.29    2.74
  -1   3 -24    0.50    2.40
  -1   3 -24    2.64    2.77
   1  -3  24   -1.59    2.70
   1   3  24    0.90    0.86
  -1   3 -25   -0.93    0.53
   1  -3  25    0.54    2.62
  -1   3 -25    1.23    2.43
  -1  -3 -25   -1.17    1.15
   1   3  25   -1.42    1.81
  -1   3 -26    0.49    1.93
  -1   3 -26    1.90    1.15
   1  -3  26    0.03    1.50
   1   3  26   -0.22    1.45
  -1   3 -27   -1.62    1.81
   1  -3  27   -0.98    1.67
  -1   3 -27    1.34    1.58
  -1  -3 -27    1.94    3.08
   1   3  27    0.70    1.51
  -1   3 -28   -0.51    1.16
  -1   3 -28    0.82    2.12
   1  -3  28    2.99    3.65
  -1  -3 -28    3.08    2.32
   1   3  28    2.64    2.75
   1   3  29   -0.32    0.63
  -1   3 -29    1.01    2.51
   1  -3  29    0.43    2.50
  -1   3 -29    0.22    2.36
   1   3  30    4.09    3.57
   1  -3  30    3.44    3.68
  -1   3 -30   -0.28    1.13
  -1   3 -30    1.46    0.87
   1   3  31   -0.18    0.94
  -1   3 -31   -0.15    2.54
   1  -3  31    1.02    1.52
  -1   3 -31    0.73    2.27
  -1  -3 -31   -1.25    0.64
   1   3  32   -1.44    1.53
  -1   3 -32    1.67    0.92
  -1  -3 -32    0.07    1.06
   1   3  33    1.75    2.49
  -1   3 -33   -1.06    1.48
   1  -3  33   -2.13    3.41
  -1  -3 -33   -2.23    1.46
   1   3  34   -1.25    2.11
   1  -3  34    0.42    2.19
  -1  -3 -34   -3.16    2.11
  -1   3 -34    1.75    0.61
   1  -3  35    6.72    4.81
  -1  -3 -35    2.66    2.81
  -1   3 -35    1.09    1.24
   1  -3  36    3.66    3.50
  -1   3 -36    0.72    2.19
  -1  -3 -36   -1.97    2.82
  -1   3 -37    2.42    4.34
  -1  -3 -37    0.91    0.72
  -1   3 -38   -1.74    2.96
  -1  -3 -38    1.88    1.17
  -1  -3 -39   -0.49    1.30
  -1  -3 -40   -1.82    2.17
  -1  -3 -41    2.12    2.27
  -1   5  29   -1.16    3.04
  -1   5  28   -1.62    1.86
  -1   5  28    2.27    2.07
  -1   5  27    2.02    1.91
  -1   5  27    1.09    0.81
  -1   5  26    3.04    3.57
  -1   5  26    2.18    2.55
  -1   5  25   -3.93    3.80
  -1   5  25   -2.37    2.11
  -1  -5  25    1.32    2.27
  -1   5  24   -1.67    3.62
  -1   5  24    2.59    2.18
  -1  -5  24    0.67    2.56
  -1   5  23    0.85    2.11
  -1   5  23    0.07    1.06
  -1  -5  23    0.00    2.03
  -1   5  22    0.94    2.30
  -1   5  22    0.05    1.99
  -1  -5  22    0.57    1.49
  -1   5  21    1.55    1.28
  -1   5  21   -1.13    2.17
  -1  -5  20   -2.18    2.44
  -1   5  20   -1.17    0.92
  -1   5  20    1.19    1.38
  -1  -5  19    0.85    2.43
  -1   5  19    1.21    1.26
  -1   5  19    1.00    2.04
  -1  -5  18    1.49    1.15
  -1   5  18    3.59    2.53
  -1   5  18    2.30    3.55
  -1  -5  17    3.49    3.73
  -1   5  17    1.72    1.14
  -1   5  17   -1.04    1.98
  -1   5  16   -0.32    1.45
   1   5 -16    0.79    0.80
  -1   5  16    1.67    2.74
  -1  -5  15   -1.67    2.24
  -1   5  15   -0.13    1.12
  -1   5  15    1.70    2.75
   1   5 -15    0.33    1.35
  -1  -5  14    2.07    2.33
  -1   5  14    2.67    1.46
   1   5 -14    0.00    0.45
  -1   5  14    1.47    2.20
  -1  -5  13    2.10    2.66
  -1   5  13    1.99    2.19
  -1   5  13    4.75    3.66
   1   5 -13    2.39    2.01
  -1  -5  12    9.52    5.12
  -1   5  12    5.45    2.93
   1   5 -12    4.07    2.69
  -1   5  12    4.54    3.08
  -1  -5  11    3.86    3.39
  -1   5  11    4.04    2.55
  -1   5  11    6.42    3.56
   1   5 -11    5.92    3.27
  -1  -5  10    0.35    1.75
  -1   5  10    2.96    2.23
  -1   5  10   -0.07    1.84
   1   5 -10    3.05    2.27
   1   5  -9    0.11    1.04
  -1   5   9    1.90    0.97
  -1  -5   8   -0.60    1.24
   1   5  -8    1.72    1.59
  -1   5   8    1.90    3.38
   1   5  -7    4.31    2.89
  -1   5   7    2.06    1.47
   1   5  -6   -1.66    1.56
  -1   5   6    2.40    1.68
  -1   5   5    7.24    3.38
   1   5  -5    2.32    2.22
  -1   5   4   18.82    5.96
   1   5  -4   12.39    4.71
  -1   5   3   15.74    5.50
   1   5  -3   17.01    5.25
  -1   5   2   13.37    5.13
   1   5  -2   13.86    5.38
  -1   5   1    4.38    3.91
   1   5  -1    4.11    2.67
   1   5   0    3.70    3.96
  -1   5   0    3.40    3.05
  -1   5  -1    2.60    2.38
   1   5   1    2.58    3.01
   1   5   2    2.28    3.07
  -1   5  -2   -1.24    1.23
  -1   5  -3    7.15    3.66
   1   5   3    8.89    3.94
  -1   5  -4    9.53    3.84
   1   5   4   19.16    6.36
   1   5   5    2.83    2.06
  -1   5  -5    4.33    3.28
  -1   5  -6    4.17    3.29
   1   5   6    2.30    3.45
   1   5   7    1.06    1.62
  -1   5  -7   -0.18    1.58
  -1   5  -8    0.47    0.47
   1   5   8   -0.24    1.06
  -1   5  -9    0.77    1.29
   1   5   9    1.16    1.98
   1  -5  10    4.74    3.92
  -1   5 -10    6.94    3.51
   1   5  10    6.75    4.01
   1  -5  11    2.02    0.84
   1   5  11    4.72    2.82
  -1   5 -11    3.23    1.75
   1   5  11    5.52    3.71
   1  -5  12   -0.86    1.44
   1   5  12   -0.66    0.62
  -1   5 -12   -0.26    2.27
   1   5  12    1.86    3.37
   1  -5  13    3.72    3.48
   1   5  13    1.41    1.75
  -1   5 -13    0.76    1.94
   1   5  13    4.93    2.65
   1  -5  14    6.39    4.46
   1   5  14    5.10    3.00
  -1   5 -14    2.33    2.34
   1   5  14    3.55    3.38
   1   5  15    2.35    1.87
  -1   5 -15    0.22    1.02
   1   5  15    1.26    3.15
   1  -5  16    4.19    4.12
   1   5  16    0.91    1.47
   1   5  16   -3.43    2.84
  -1   5 -16    0.82    1.18
   1  -5  17    2.20    3.70
   1   5  17    1.82    2.21
   1   5  17    6.93    4.12
   1  -5  18    4.43    5.12
   1   5  18    1.71    2.25
   1   5  18    2.15    2.76
   1  -5  19    5.73    3.51
   1   5  19    1.17    0.77
   1   5  19    3.32    2.88
   1  -5  20    3.68    2.41
   1   5  20    1.85    2.51
   1   5  20    3.44    3.11
   1  -5  21   -3.56    3.18
   1   5  21   -1.31    1.82
   1   5  21    0.51    1.83
   1  -5  22    5.45    4.30
   1   5  22    0.68    0.60
   1   5  22    4.75    3.06
   1  -5  23   -4.22    3.55
   1   5  23    0.10    0.69
   1   5  23   -0.59    1.46
   1  -5  24   -0.81    2.74
   1   5  24   -1.96    2.82
   1   5  24    0.79    1.48
   1  -5  25    5.60    4.38
   1   5  25    1.64    3.18
   1   5  25    1.99    1.19
   1   5  26    2.34    2.60
   1   5  26    1.24    2.40
   1   5  27   -1.35    1.71
  -1  -5 -27   -3.86    2.99
   1   5  27    0.73    2.54
   1   5  28    2.70    3.44
   2   0 -44    4.03    3.92
   2   0 -43    2.18    2.66
   2   0 -42    0.13    2.63
   2   0 -41   -0.11    1.28
   2   0 -40    1.05    2.26
   2   0 -39    2.57    2.77
   2   0 -38   -0.97    2.13
   2   0 -37   -0.87    1.02
   2   0 -36    1.10    2.45
   2   0 -35   -0.02    1.37
   2   0 -34    0.04    1.48
   2   0 -33   -0.58    1.53
   2   0 -32    0.70    0.93
   2   0 -31   10.09    4.14
   2   0 -30    2.32    1.85
   2   0 -29    1.85    1.31
   2   0 -28    1.85    2.09
   2   0 -27    0.35    0.55
   2   0 -26    1.02    1.21
   2   0 -25    6.33    2.65
   2   0 -24   10.36    3.66
   2   0 -23    9.61    3.17
   2   0 -22   11.45    3.61
   2   0 -21   79.83    8.60
  -2   0  21   76.40    5.36
   2   0 -20    3.80    1.51
  -2   0  20    5.89    1.47
  -2   0  19    5.08    1.25
   2   0 -19    3.89    1.64
   2   0 -19    4.62    1.07
  -2   0  18    1.67    0.43
   2   0 -18    1.76    0.77
   2   0 -18    1.78    1.25
   2   0 -17   42.35    3.24
   2   0 -17   45.33    5.71
  -2   0  17   48.59    3.84
  -2   0  16    0.84    0.45
   2   0 -16   -0.09    0.20
   2   0 -16    1.11    0.88
  -2   0  15   -0.64    0.53
   2   0 -15    0.34    0.39
   2   0 -15   -0.28    0.96
  -2   0  14    7.17    1.31
  -2   0  14    6.66    2.35
   2   0 -14    9.49    2.49
   2   0 -13   20.51    3.38
  -2   0  13   15.96    3.30
  -2   0  13   15.53    1.99
  -2   0  12   37.90    2.80
  -2   0  12   33.68    4.52
   2   0 -12   38.15    4.26
  -2   0  12   34.84    3.93
   2   0 -11   -0.39    0.90
  -2   0  11    0.21    0.44
  -2   0  11   -1.07    0.64
  -2   0  10   78.23    3.74
  -2   0  10   83.48    6.03
   2   0 -10   86.66    5.92
  -2   0  10   79.53    5.41
   2   0  -9   10.52    1.91
  -2   0   9   10.52    1.85
  -2   0   9    8.71    1.73
  -2   0   9    7.78    1.25
   2   0  -8  509.35   12.91
  -2   0   8  499.90   12.04
  -2   0   8  476.98   13.07
   2   0  -7  178.05    7.20
  -2   0   7  177.03    6.65
  -2   0   7  165.86    4.96
  -2   0   6  692.08   12.53
   2   0  -6  715.81   13.43
  -2   0   6  700.99   17.63
   2   0  -5    3.45    2.07
  -2   0   5    7.95    2.10
   2   0  -5   14.23    1.75
  -2   0   5   11.98    1.50
   2   0  -4    8.19    1.17
  -2   0   4   17.55    1.67
   2   0  -4    9.75    2.25
  -2   0   4   18.80    2.28
  -2   0   3  315.64    6.57
  -2   0   3  351.65    9.43
   2   0  -2    0.17    0.21
   2   0  -2    0.49    0.51
  -2   0   1   87.55    4.44
   2   0  -1    1.53    0.85
   2   0   0    0.85    0.64
  -2   0   0  317.72    7.78
  -2   0  -1   30.80    2.30
  -2   0  -1   29.38    2.27
   2   0   2   28.18    3.01
  -2   0  -2  484.01    8.74
   2   0   3  206.29    6.60
  -2   0  -3  172.91    6.45
   2   0   3  209.57    5.78
  -2   0  -3  177.90    5.59
  -2   0  -4   94.49    3.23
   2   0   4   97.36    2.98
   2   0   4  113.22    4.58
  -2   0  -5    2.41    0.55
   2   0   5    3.51    0.73
  -2   0  -6   57.53    3.18
   2   0   6   59.35    3.01
   2   0   7   11.83    1.50
  -2   0  -7   11.20    1.62
  -2   0  -8  234.67    7.68
   2   0   8  246.62    7.30
   2   0   8  232.70    6.71
   2   0   9   94.20    4.87
  -2   0  -9   93.55    5.23
  -2   0  -9  102.15    6.06
   2   0   9   91.40    4.29
   2   0  10   84.95    4.90
  -2   0 -10   78.02    5.01
   2   0  10   80.54    4.13
  -2   0 -10   84.24    5.63
   2   0  11    6.22    1.22
  -2   0 -11    7.49    1.85
   2   0  11    8.06    1.63
  -2   0 -11    7.55    1.69
   2   0  12    9.83    2.17
  -2   0 -12   12.74    2.28
   2   0  12   12.18    1.75
  -2   0 -12   14.03    2.39
  -2   0 -13   16.46    2.66
   2   0  13   11.22    2.59
   2   0  13   16.25    2.10
  -2   0 -13   18.25    2.86
  -2   0 -13   16.30    3.07
  -2   0 -14  183.21    9.48
   2   0  14  168.40    7.15
  -2   0 -14  184.37    9.11
  -2   0 -14  180.88   10.01
  -2   0 -15   75.87    6.38
   2   0  15   76.59    5.60
  -2   0 -15   81.66    6.21
  -2   0 -15   77.91    6.87
  -2   0 -16   50.70    5.51
   2   0  16   33.44    3.12
  -2   0 -16   54.48    5.17
  -2   0 -16   51.91    5.65
  -2   0 -17   37.05    4.75
   2   0  17   21.20    2.96
  -2   0 -17   35.05    4.24
  -2   0 -17   31.40    4.91
  -2   0 -18   36.77    5.12
  -2   0 -18   36.28    5.01
  -2   0 -18   39.71    4.64
  -2   0 -19   10.27    2.47
  -2   0 -19    9.32    2.79
  -2   0 -19    8.94    2.65
  -2   0 -20    3.48    1.38
   2   0  20    0.21    0.70
  -2   0 -20    5.42    2.32
  -2   0 -20    3.07    1.43
  -2   0 -21    3.63    1.62
  -2   0 -21    3.63    1.70
  -2   0 -21    4.49    1.57
  -2   0 -22    0.48    0.61
  -2   0 -22    0.28    1.18
  -2   0 -23   -0.68    0.86
  -2   0 -23    0.01    0.42
  -2   0 -23    0.44    1.74
  -2   0 -24    2.03    1.24
  -2   0 -24    0.92    1.12
  -2   0 -24    3.37    2.57
  -2   0 -25    0.06    0.25
  -2   0 -25   -1.61    1.86
  -2   0 -25   -1.55    1.00
  -2   0 -26    8.15    2.23
  -2   0 -26    9.22    3.47
  -2   0 -26    8.88    3.01
  -2   0 -27   13.67    4.12
  -2   0 -27   21.99    5.70
  -2   0 -28    2.20    2.13
  -2   0 -28    1.52    2.40
  -2   0 -29    1.48    1.99
  -2   0 -29    1.40    1.03
  -2   0 -30   -0.90    0.50
  -2   0 -30    2.00    2.18
  -2   0 -31    3.86    3.01
  -2   0 -31    2.68    1.70
  -2   0 -32    0.00    0.49
  -2   0 -32    1.17    1.28
  -2   0 -33   -2.54    1.81
  -2   0 -33   -6.60    3.27
  -2   0 -34    0.05    1.09
  -2   0 -34    1.71    1.78
  -2   0 -35   -0.72    1.21
  -2   0 -35    3.77    2.71
  -2   0 -36   -1.50    1.54
  -2   0 -36   -0.56    1.58
  -2   0 -37   -0.40    1.22
  -2   0 -37   -2.10    3.14
  -2   0 -38    1.87    1.39
  -2   0 -38   -0.48    1.43
  -2   0 -39   -1.13    1.44
  -2   0 -39   -1.72    2.98
  -2   0 -40   -0.08    2.37
  -2   0 -40    0.42    1.64
  -2   0 -41   -0.01    2.08
  -2   0 -42   -0.95    2.52
  -2   0 -43    0.09    1.24
   2  -2 -42   -1.59    2.35
   2   2 -41    0.97    2.21
   2  -2 -41    2.26    3.05
   2   2 -40   -1.19    3.18
   2  -2 -40    0.89    1.45
   2   2 -39   -0.73    0.53
   2  -2 -39   -0.20    0.78
   2   2 -38   -0.41    1.29
   2  -2 -38    0.60    1.63
   2   2 -37    0.48    1.88
   2  -2 -37    1.84    1.88
   2   2 -36   -2.06    2.28
   2  -2 -36    0.85    1.54
   2   2 -35   -0.74    1.62
   2  -2 -35    0.41    0.63
   2   2 -34    1.05    2.34
   2  -2 -34    1.03    1.40
   2   2 -33    3.82    3.15
  -2   2  33    1.69    1.96
   2  -2 -33    0.61    0.38
   2   2 -32    2.82    3.05
  -2   2  32    2.11    1.88
   2  -2 -32    1.87    0.56
   2   2 -31   -0.32    0.60
  -2   2  31   -0.43    1.36
   2  -2 -31    1.69    2.04
   2   2 -30   -0.57    1.77
  -2   2  30    3.39    2.39
   2  -2 -30   -2.90    2.03
   2   2 -29   -0.87    1.09
  -2   2  29   -1.89    1.58
   2  -2 -29    1.01    1.62
   2   2 -28    3.99    3.19
  -2   2  28    2.42    2.15
   2  -2 -28    0.75    0.76
  -2   2  27    5.70    2.84
   2  -2 -27    5.46    3.07
   2   2 -27    5.11    3.02
   2  -2 -27    6.45    2.50
   2   2 -26    3.66    2.60
   2  -2 -26    4.79    2.59
  -2   2  26    4.56    2.39
   2   2 -25    5.02    3.60
  -2   2  25    3.38    2.12
   2   2 -24   -1.84    2.49
  -2   2  24   -2.30    1.66
   2   2 -23    3.79    1.73
  -2   2  23    5.38    2.51
   2   2 -22    5.97    3.18
  -2   2  22    5.46    2.52
   2   2 -21    5.12    3.11
  -2   2  21    4.92    2.57
   2   2 -20   24.66    6.10
  -2   2  20   23.34    4.96
   2   2 -19    6.79    3.25
  -2   2  19    4.79    2.64
   2   2 -18   41.69    7.79
  -2   2  18   36.99    6.19
   2   2 -17    4.72    2.25
  -2   2  17    4.55    2.55
   2   2 -16   59.62    8.75
   2   2 -16   58.57    4.36
  -2   2  16   51.96    7.16
   2   2 -15   35.83    6.49
  -2   2  15   34.12    5.68
   2   2 -15   33.85    3.53
   2   2 -14   29.49    6.18
   2   2 -14   26.00    3.12
  -2   2  14   27.65    4.98
   2   2 -13   34.77    6.33
   2   2 -13   28.60    3.42
  -2   2  13   32.36    5.38
  -2  -2  13   29.93    3.42
  -2   2  12    3.24    1.46
   2   2 -12    3.71    1.24
  -2  -2  12    3.99    1.30
   2   2 -12    4.16    1.94
  -2   2  11    7.81    2.34
  -2   2  11    8.04    2.89
   2   2 -11    7.20    1.80
  -2  -2  11    6.06    2.63
  -2  -2  11    8.10    1.91
   2   2 -11    9.51    3.04
   2   2 -10   49.43    7.61
  -2   2  10   36.68    5.69
  -2  -2  10   43.62    4.49
  -2  -2  10   39.95    5.68
  -2   2  10   37.33    5.19
  -2  -2  10   40.49    5.40
   2   2 -10   36.60    4.03
   2   2  -9  130.47   12.16
  -2  -2   9  129.25    9.16
  -2   2   9  115.98    8.24
   2   2  -9  118.04    7.64
  -2  -2   9  125.22    7.80
  -2   2   9  126.52   10.04
  -2  -2   9  130.44    8.85
  -2   2   9  128.90    4.07
   2   2  -8    0.90    0.60
   2   2  -8   -1.59    1.48
  -2   2   8    2.17    1.31
  -2  -2   8    3.34    1.79
  -2  -2   8    1.06    1.06
  -2   2   8    1.91    1.81
  -2  -2   8    0.36    1.15
  -2  -2   7  156.05    9.16
  -2  -2   7  152.55    8.39
  -2   2   7  147.01    7.81
   2   2  -7  169.32   13.68
  -2  -2   7  167.04   12.34
   2  -2  -7  153.31   11.15
  -2  -2   7  157.15    8.88
  -2   2   7  162.06   11.00
  -2  -2   7  156.79   10.86
   2   2  -7  149.50    8.84
  -2  -2   6  140.98    8.41
  -2   2   6  130.92    6.86
  -2  -2   6  132.75    7.30
  -2  -2   6  148.91   11.91
  -2  -2   6  137.49    8.62
  -2   2   6  149.08   10.84
   2  -2  -6  131.47   10.47
  -2  -2   6  126.53    9.54
   2   2  -6  133.91    8.53
  -2  -2   5  211.27    9.80
  -2   2   5  193.78    7.66
  -2  -2   5  192.71    8.53
  -2  -2   5  211.41   13.96
  -2   2   5  205.18   12.44
  -2  -2   5  209.68   10.74
   2  -2  -5  199.88   12.55
  -2  -2   5  200.66   11.20
   2   2  -5  177.00   10.13
  -2  -2   4   74.05    5.47
  -2   2   4   74.08    4.32
  -2  -2   4   71.54    4.78
  -2  -2   4   91.70    9.60
  -2   2   4   90.22    8.03
  -2  -2   4   78.98    6.74
   2  -2  -4   75.51    7.46
  -2  -2   4   62.39    6.32
   2   2  -4   67.79    6.14
  -2  -2   3  229.62    9.26
  -2  -2   3  239.19    7.98
  -2   2   3  233.86    7.23
  -2  -2   3  250.43   15.51
  -2  -2   3  227.38   11.68
   2  -2  -3  203.02   12.68
  -2   2   3  207.74   12.73
  -2   2   3  218.84   13.29
  -2  -2   3  224.01   11.48
   2   2  -3  209.21   11.13
  -2  -2   2  248.84    9.33
  -2  -2   2  296.14   16.48
   2   2  -2  263.80    8.43
  -2  -2   2  258.95    8.11
  -2   2   2  241.22    6.36
   2   2  -2  247.07   12.46
  -2   2   2  243.71    8.54
  -2  -2   2  265.71   12.08
  -2  -2   2  252.01   11.99
  -2   2   2  254.92   14.05
  -2   2   2  253.88   12.91
   2  -2  -2  253.68   13.00
  -2  -2   2  259.48   12.74
  -2  -2   1   53.07    3.20
   2  -2  -1   55.20    2.84
   2   2  -1   52.40    3.35
   2  -2  -1   54.59    5.98
  -2  -2   1   62.99    6.63
  -2   2   1   42.79    5.49
  -2  -2   1   69.75    6.83
   2   2  -1   49.37    6.12
  -2   2   1   46.78    3.34
  -2  -2   1   53.70    6.00
  -2   2   1   50.69    6.22
  -2  -2   0    4.87    2.40
   2   2   0    4.40    2.22
   2  -2   0    2.93    0.63
   2   2   0    2.85    0.82
  -2   2   0    2.83    0.75
  -2  -2   0    4.96    1.81
  -2   2   0    5.31    1.70
   2  -2   0    3.85    1.70
  -2  -2   0    3.28    1.16
  -2   2   0    0.95    1.40
   2  -2   1   12.47    1.62
   2   2   1    9.63    1.66
  -2  -2  -1   10.62    2.36
   2   2   1    9.89    3.00
  -2   2  -1    9.91    2.42
  -2   2  -1    9.85    1.64
   2   2   1    7.66    1.75
  -2  -2  -1    6.72    1.84
   2  -2   1   12.45    3.04
  -2   2  -1    8.69    2.10
  -2  -2  -1    7.99    1.56
   2   2   2    6.93    1.93
  -2  -2  -2    8.09    2.13
  -2   2  -2    4.36    1.34
  -2   2  -2    9.49    1.82
   2   2   2    8.47    1.96
  -2  -2  -2    8.42    2.15
   2   2   2    8.93    2.88
   2  -2   2   11.69    3.20
   2   2   2    9.51    1.63
   2  -2   2    9.30    1.50
  -2   2  -2    7.56    2.23
   2  -2   2    6.24    2.22
   2   2   3  139.04    6.15
   2  -2   3  139.18    5.79
  -2   2  -3  143.55    7.26
  -2   2  -3  147.55    9.44
  -2  -2  -3  144.45   10.20
   2   2   3  149.17    8.26
  -2   2  -3  140.91   10.65
   2  -2   3  164.41   12.04
   2   2   3  148.51    9.61
   2   2   3  158.11   10.83
  -2  -2  -3  155.20    9.70
   2   2   4   24.61    2.76
  -2   2  -4   25.02    3.62
  -2  -2  -4   26.03    4.52
   2   2   4   32.08    5.12
   2   2   4   30.49    5.58
   2  -2   4   22.95    4.71
   2   2   4   25.40    3.34
  -2   2  -4   26.09    3.18
  -2   2  -4   23.92    4.44
  -2   2  -5   69.83    5.57
   2  -2   5   67.28    8.82
  -2  -2  -5   72.29    7.35
  -2   2  -5   73.39    6.62
   2   2   5   64.15    5.60
  -2   2  -5   73.41    7.72
   2  -2   5   82.06    9.09
   2   2   5   75.14    8.08
   2   2   5   76.51    7.30
  -2   2  -6   22.26    3.36
  -2   2  -6   23.06    4.49
   2  -2   6   21.19    4.79
  -2   2  -6   26.11    4.05
   2   2   6   24.80    3.35
   2  -2   6   25.53    5.62
   2   2   6   24.53    4.66
   2   2   6   24.55    3.92
   2  -2   7   12.36    3.69
  -2   2  -7   11.79    2.75
   2  -2   7    9.29    3.46
   2   2   7   10.37    2.89
  -2   2  -7    8.61    2.07
   2   2   7    9.75    2.05
   2   2   7    7.75    2.43
   2   2   8    4.75    2.12
   2   2   8    5.57    2.12
  -2   2  -8    5.02    1.65
   2  -2   8    7.23    2.83
  -2   2  -8    5.43    1.95
  -2   2  -9   19.64    3.07
   2   2   9   21.53    4.32
   2   2   9   19.49    3.84
  -2   2  -9   22.02    3.55
   2  -2   9   21.29    4.64
   2   2  10   19.89    4.05
  -2   2 -10   24.30    3.50
   2   2  10   26.66    4.81
  -2   2 -10   18.27    3.35
   2  -2  10   21.65    4.44
  -2   2 -11   78.64    6.38
   2   2  11   69.17    8.29
   2   2  11   76.52    8.07
   2  -2  11   74.18    9.05
  -2   2 -11   80.22    7.38
  -2   2 -12  106.42    8.95
  -2   2 -12   96.17   11.38
  -2   2 -12  108.31    7.40
   2  -2  12  102.16   10.40
   2   2  12  103.60   10.18
  -2  -2 -13   89.03    5.66
  -2   2 -13   88.32    8.43
  -2   2 -13   86.60   10.69
  -2   2 -13   89.33    6.73
   2  -2  13   83.54   10.14
   2   2  13   77.19    9.01
   2   2  14    1.04    1.43
  -2   2 -14   -0.20    1.14
  -2   2 -14    0.44    0.55
   2  -2  14    1.64    1.00
  -2   2 -14    1.63    1.78
  -2  -2 -14    0.04    0.75
   2   2  15    0.21    1.03
  -2   2 -15    1.76    1.52
  -2   2 -15    0.56    0.36
   2  -2  15    2.54    0.73
  -2   2 -15   -0.02    0.49
  -2  -2 -15    0.53    0.50
  -2   2 -16    4.81    2.53
  -2  -2 -16    6.43    1.87
   2  -2  16    3.52    1.53
  -2   2 -16    4.47    2.18
   2   2  16    5.29    2.15
  -2   2 -16    3.75    1.36
  -2  -2 -16    3.31    1.77
  -2   2 -17    2.20    2.83
   2  -2  17    1.51    2.38
  -2  -2 -17    1.72    1.16
  -2   2 -17    0.36    2.04
   2   2  17    3.47    2.32
  -2   2 -17    1.39    0.79
  -2  -2 -17    3.27    2.26
  -2   2 -18   -0.36    0.76
  -2  -2 -18    2.17    1.48
   2  -2  18    2.72    2.45
  -2   2 -18    1.66    1.46
   2   2  18    0.85    1.56
  -2   2 -18    3.17    1.30
  -2  -2 -18   -1.68    1.56
  -2   2 -19   -0.67    1.88
   2  -2  19    2.04    1.57
  -2  -2 -19    0.93    1.26
  -2   2 -19    0.13    1.60
   2   2  19    0.59    0.34
  -2   2 -19    0.68    0.36
  -2  -2 -19    0.13    0.82
  -2   2 -20   17.77    2.89
   2   2  20   14.72    4.77
  -2   2 -20   17.16    5.14
  -2  -2 -20   18.26    3.68
  -2   2 -20   17.85    4.62
   2  -2  20   14.15    5.13
  -2  -2 -20   20.63    4.51
  -2   2 -21   17.55    2.74
   2   2  21   14.47    4.74
  -2   2 -21   19.20    5.12
  -2  -2 -21   13.68    3.76
  -2  -2 -21   19.12    3.73
  -2   2 -21   14.10    4.57
   2  -2  21   18.89    6.08
  -2  -2 -22    3.03    1.51
   2  -2  22   -1.14    0.86
  -2   2 -22    0.55    1.94
  -2   2 -22    0.74    2.04
   2   2  22    0.84    1.21
  -2  -2 -22    4.35    2.56
  -2   2 -22    2.05    0.78
  -2   2 -23    3.54    2.66
   2   2  23    4.11    2.14
  -2  -2 -23    7.41    2.94
  -2   2 -23    6.92    3.27
   2  -2  23   -0.39    1.64
  -2  -2 -23    4.01    2.01
  -2   2 -23    4.88    1.28
  -2   2 -24    7.49    3.74
   2  -2  24    6.86    4.20
  -2  -2 -24    4.78    2.51
  -2   2 -24    7.30    2.97
   2   2  24    3.61    2.59
  -2  -2 -24    2.04    2.77
  -2   2 -24    5.35    1.24
  -2  -2 -25    3.73    2.22
   2  -2  25    6.48    4.09
  -2   2 -25    0.51    1.28
  -2  -2 -25    5.97    2.78
   2   2  25    6.36    3.42
  -2  -2 -25    1.47    1.92
  -2   2 -25    6.07    3.38
  -2  -2 -26   -0.14    0.46
   2  -2  26    2.30    2.86
  -2   2 -26    3.19    3.18
  -2  -2 -26    6.50    2.68
   2   2  26    0.03    1.22
  -2  -2 -26   -0.88    1.44
  -2   2 -26    0.78    1.77
  -2  -2 -27    7.71    3.08
  -2  -2 -27   16.18    4.44
   2  -2  27   16.44    6.46
  -2   2 -27   15.58    5.17
   2   2  27   15.24    5.11
  -2  -2 -27    1.51    2.41
  -2   2 -27   15.07    5.51
  -2  -2 -28   -0.84    1.07
  -2   2 -28    3.58    2.27
  -2  -2 -28    1.56    1.10
   2  -2  28    1.57    2.35
   2   2  28    3.88    2.81
  -2  -2 -28   -2.25    1.51
  -2   2 -28    3.63    3.23
  -2   2 -29    1.40    1.99
  -2  -2 -29   -0.15    0.67
  -2  -2 -29   -0.50    1.29
  -2   2 -29    1.75    1.30
  -2   2 -30   -2.59    2.16
  -2  -2 -30    0.02    1.27
   2  -2  30    0.89    2.35
  -2  -2 -30    3.09    2.18
  -2   2 -30    2.62    1.34
  -2  -2 -31    0.80    1.87
  -2   2 -31    2.79    2.55
   2  -2  31    0.00    1.34
  -2  -2 -31    0.53    0.71
  -2   2 -31    3.18    3.25
  -2   2 -32   -0.18    1.78
  -2  -2 -32    0.57    1.42
   2  -2  32    0.69    1.37
  -2  -2 -32   -1.80    1.93
  -2   2 -32    0.13    2.15
  -2   2 -33   -3.85    3.11
  -2  -2 -33    1.78    2.22
   2  -2  33    2.40    3.27
  -2  -2 -33    1.07    1.80
  -2   2 -33   -0.78    1.17
  -2   2 -34    0.93    1.14
  -2  -2 -34   -1.31    1.85
  -2  -2 -34   -1.04    1.23
  -2   2 -34    2.89    2.68
   2  -2  35    4.81    3.55
  -2   2 -35   -0.45    1.60
  -2  -2 -35   -0.39    1.69
  -2   2 -35    0.74    1.78
  -2   2 -36   -0.99    2.43
   2  -2  36   -0.42    1.09
  -2  -2 -36    1.24    1.39
  -2   2 -36   -2.02    2.66
   2  -2  37   -0.39    2.45
  -2   2 -37   -0.35    1.93
  -2  -2 -37    0.67    1.44
  -2   2 -37    0.77    1.08
   2  -2  38   -2.02    3.42
  -2  -2 -38   -0.56    2.07
  -2   2 -38    0.08    1.63
   2  -2  39    2.15    2.47
  -2  -2 -39    1.22    1.74
  -2   2 -39   -0.52    2.22
   2  -2  40    0.86    1.72
  -2  -2 -40    1.24    2.02
  -2   2 -40   -0.66    1.82
  -2  -2 -41   -0.17    1.67
  -2   2 -41    0.05    0.96
  -2   2 -42   -3.17    2.81
  -2   4  35   -2.76    2.65
  -2   4  34    1.52    2.28
   2   4 -33    0.11    1.04
  -2   4  33    3.06    1.84
  -2  -4  32    2.93    4.26
  -2   4  32   -0.94    1.59
  -2  -4  31    1.64    3.81
  -2   4  31    0.45    2.21
  -2  -4  30   -3.91    3.95
  -2   4  30   -1.46    1.43
  -2  -4  29  -10.75    5.21
  -2   4  29   -0.16    1.46
  -2  -4  28    0.70    1.18
  -2   4  28    0.98    1.88
  -2  -4  27    3.93    4.82
  -2   4  27    0.71    2.09
  -2  -4  26   -2.36    4.39
  -2   4  26    1.06    2.58
  -2  -4  25   -3.90    2.94
  -2   4  25    0.21    2.23
  -2  -4  24    7.83    4.34
  -2   4  24    0.11    1.01
  -2  -4  23    5.41    2.44
  -2   4  23   -0.07    1.17
  -2  -4  22    3.69    2.90
  -2   4  22    2.34    2.02
  -2  -4  21    0.38    1.59
  -2   4  21   -0.04    1.56
  -2  -4  20    1.58    1.13
  -2   4  20    4.22    2.86
  -2  -4  19    3.51    2.54
  -2   4  19    6.46    3.46
  -2   4  19    4.46    3.25
   2   4 -19    7.03    2.55
  -2  -4  18    0.86    1.03
  -2   4  18    3.05    2.12
  -2   4  18    5.03    3.67
   2   4 -18    4.36    2.16
  -2  -4  17    1.22    2.18
  -2   4  17   -1.62    2.26
  -2   4  17   -0.58    1.96
   2   4 -17    0.24    0.60
  -2  -4  16   14.37    5.52
  -2   4  16    5.39    2.34
   2   4 -16    4.97    2.17
  -2   4  16    8.97    4.41
  -2  -4  15   16.34    5.93
  -2   4  15   15.01    4.05
  -2   4  15   13.30    5.08
   2   4 -15    9.71    3.14
  -2  -4  14    3.08    2.85
  -2   4  14    2.08    1.80
   2   4 -14    2.08    1.73
  -2   4  14    1.55    1.84
  -2  -4  13    3.61    3.46
  -2   4  13    2.22    0.97
  -2   4  13   -0.35    1.32
   2   4 -13    2.15    1.82
  -2  -4  12   -0.55    0.91
  -2   4  12    4.12    2.41
   2   4 -12    2.08    1.61
  -2   4  12    5.03    2.75
  -2  -4  11    5.51    3.34
  -2   4  11    2.23    1.78
   2   4 -11    0.27    0.67
  -2   4  11    2.29    2.75
  -2  -4  10    5.12    3.30
   2   4 -10    2.77    1.95
  -2   4  10    7.00    3.71
  -2   4  10    5.27    2.18
  -2   4   9    7.90    3.83
   2   4  -9    7.26    3.00
  -2  -4   9    6.56    2.40
  -2   4   9    6.29    2.15
  -2   4   8   10.15    4.18
   2   4  -8    8.58    2.98
  -2   4   8    9.29    3.01
  -2  -4   8    8.33    2.55
  -2   4   7   14.79    4.64
   2   4  -7   11.92    3.55
  -2   4   7   15.55    4.09
  -2  -4   7    8.30    1.33
  -2  -4   7    6.07    2.17
  -2   4   6   12.07    3.53
  -2  -4   6    7.95    2.40
  -2   4   6   11.64    4.05
   2   4  -6   11.09    3.84
  -2   4   5    4.23    1.94
  -2  -4   5    6.53    3.42
  -2   4   5    6.40    3.16
   2   4  -5    3.43    1.67
  -2  -4   4    1.97    1.60
  -2   4   4    3.88    2.89
   2   4  -4    2.04    1.56
  -2  -4   3   10.49    3.93
   2   4  -3    5.37    2.59
  -2   4   3    9.13    4.36
  -2   4   2   24.38    6.01
   2   4  -2   24.17    5.99
   2   4  -1   25.52    6.36
  -2   4   1   27.82    6.24
  -2   4   0   18.20    4.75
   2   4   0   16.79    5.02
  -2   4  -1    1.34    0.42
   2   4   1    1.91    2.24
  -2   4  -2    2.91    2.31
   2   4   2    4.19    2.94
  -2   4  -3    3.09    1.87
   2   4   3    5.66    3.72
   2   4   4    6.12    4.01
  -2   4  -4    0.28    1.43
   2   4   5    2.35    2.21
  -2   4  -5   -0.61    0.42
   2   4   6    4.51    2.69
  -2   4  -6    4.10    2.64
  -2   4  -7    0.49    0.62
   2   4   7    3.18    2.65
  -2   4  -7    1.25    1.71
   2   4   7    0.22    0.72
   2  -4   7    1.69    0.63
   2  -4   7    2.83    2.91
  -2   4  -8    7.79    2.32
   2   4   8    7.68    4.52
  -2   4  -8    7.06    3.13
   2   4   8    7.16    2.93
   2   4   8    5.12    1.19
   2  -4   8    5.31    1.23
   2  -4   8    8.08    3.66
   2   4   9    5.29    2.58
  -2   4  -9    5.20    2.12
   2   4   9    6.41    4.14
  -2   4  -9    0.67    0.68
   2  -4   9    4.38    1.19
   2   4   9    5.22    1.43
   2  -4   9    6.49    3.20
   2  -4  10   13.51    2.40
   2   4  10   14.19    2.35
  -2   4 -10   13.61    3.20
   2   4  10   13.53    4.98
  -2   4 -10   11.20    3.71
   2   4  10   18.75    5.22
   2  -4  10   15.89    5.40
   2   4  11   18.98    2.96
  -2   4 -11   16.75    4.57
   2   4  11   20.27    5.78
  -2   4 -11   18.99    4.29
   2   4  11   24.20    6.26
   2  -4  11   18.35    5.52
   2   4  12   14.38    5.01
   2   4  12   14.92    5.29
  -2   4 -12   10.14    3.49
  -2   4 -12   13.39    3.99
   2   4  12   10.08    2.20
   2  -4  12   11.69    4.85
   2   4  13    9.96    3.74
  -2   4 -13    6.63    2.66
   2   4  13    8.90    4.10
  -2   4 -13    6.72    2.97
   2   4  13    4.56    1.81
   2  -4  13   10.34    5.28
  -2   4 -14    8.03    3.53
   2  -4  14    9.24    5.06
   2   4  14    4.36    2.21
  -2   4 -14    5.50    2.82
   2   4  14    1.82    2.24
  -2   4 -15    7.47    3.34
   2  -4  15    2.63    2.81
   2   4  15    1.94    0.71
  -2   4 -15    2.40    1.66
   2   4  15    8.72    4.10
  -2   4 -16    3.53    2.07
   2   4  16    1.70    1.74
   2   4  16    1.77    1.87
  -2   4 -16   -0.74    1.02
  -2   4 -17    4.12    2.67
   2  -4  17    4.46    2.65
   2   4  17    3.02    2.32
   2   4  17    1.16    1.97
  -2   4 -17    1.70    1.52
  -2   4 -18    0.21    1.99
   2  -4  18   -0.72    3.21
   2   4  18    2.21    1.42
   2   4  18    1.96    1.28
  -2   4 -18    2.07    1.43
  -2   4 -19    3.02    1.41
   2   4  19    5.29    3.48
   2   4  19    3.31    2.71
   2  -4  19    9.22    4.79
  -2   4 -19    0.43    1.79
   2   4  20    1.38    2.38
   2   4  20    1.03    2.05
  -2   4 -20   -0.10    1.83
   2  -4  20   -0.59    2.50
   2   4  21    3.80    3.39
   2   4  21    2.32    2.21
   2  -4  21    5.85    4.57
  -2   4 -21    2.66    1.81
   2   4  22    0.48    0.59
   2   4  22    3.52    2.58
   2  -4  22    2.86    1.97
  -2   4 -22    2.25    3.49
   2   4  23    4.75    3.79
   2   4  23   -3.15    2.62
  -2   4 -23    3.45    3.51
   2  -4  23    4.80    3.93
   2   4  24    0.56    0.76
   2   4  24   -2.26    2.06
  -2   4 -24    0.59    1.19
   2  -4  24    0.82    3.29
   2   4  25   -0.53    2.27
  -2  -4 -25    2.82    3.11
   2   4  25    2.30    2.44
  -2   4 -25   -2.01    1.27
   2  -4  25    1.47    3.65
   2   4  26   -1.24    1.27
  -2  -4 -26   -1.42    2.29
   2   4  26    1.20    2.26
  -2   4 -26    3.52    3.16
   2  -4  26    0.45    3.24
   2   4  27    2.21    1.89
   2   4  27    2.82    3.40
  -2  -4 -27    6.57    3.66
   2  -4  27    3.30    3.00
   2   4  28    0.26    1.05
   2  -4  28   -1.84    2.05
   2   4  29   -1.02    2.31
   2   4  29    2.83    3.63
   2  -4  29    1.61    1.88
   2   4  30    3.88    2.77
   2   4  30    0.43    1.43
   2   4  31   -6.60    4.16
   2   4  31    0.13    1.99
   2  -4  31    6.42    5.39
   2   4  32   -8.62    4.78
   2   4  33   -0.28    2.04
   2   4  34   -6.79    4.33
  -2  -4 -35   -0.96    1.12
   2   4  35    2.76    3.77
  -2  -4 -36   -1.87    3.01
  -2  -4 -37   -2.16    2.66
  -2  -6  17   -0.61    1.75
  -2  -6  16    1.39    3.77
  -2  -6  15   -3.26    2.92
  -2  -6  14   -3.57    5.15
  -2  -6  13    3.57    2.96
  -2   6  13    1.48    2.72
   2   6 -12    1.50    1.58
  -2   6  12   -0.02    1.75
   2   6 -11   -0.78    1.53
  -2   6  11   -0.66    2.13
   2   6 -10    3.35    2.98
  -2   6  10    0.91    1.41
   2   6  -9    1.82    1.88
  -2   6   9   -0.31    2.43
   2   6  -8    0.04    1.37
  -2   6   8   -1.95    2.40
   2   6  -7    2.94    2.44
  -2   6   7    0.43    1.08
  -2   6   6   -1.13    2.57
   2   6  -6   -0.62    1.28
  -2   6   5   -1.10    3.14
   2   6  -5    0.47    0.73
  -2   6   4   -2.21    2.70
   2   6  -4   -1.61    2.71
  -2   6   3   -0.30    2.74
   2   6  -3   -1.20    1.38
  -2   6   2   -2.96    2.69
   2   6  -2   -0.79    2.71
  -2   6   1   -0.42    1.29
   2   6  -1    4.91    3.85
  -2   6   0    0.05    0.54
   2   6   0   -0.32    1.41
  -2   6  -1    1.40    2.84
   2   6   1    2.07    2.59
  -2   6  -2    0.15    1.73
   2   6   2    2.36    2.07
  -2   6  -3   -0.37    1.20
   2   6   3    0.30    1.71
  -2   6  -4   -1.22    1.92
   2   6   4    2.92    3.88
  -2   6  -5    0.02    0.98
   2   6   5    0.73    1.05
   2   6   6    2.88    2.89
  -2   6  -6   -1.18    2.95
  -2   6  -7   -1.12    2.00
   2   6   7   -1.75    3.34
  -2   6  -8    2.25    2.15
   2   6   8    0.20    0.85
  -2   6  -9   -0.37    1.09
   2   6   9   -0.09    0.70
  -2   6 -10    2.45    2.80
   2   6  10    2.29    2.75
  -2   6 -11    0.55    2.92
   2   6  11   -0.26    0.62
   2   6  12   -1.68    2.20
  -2   6 -12    1.06    1.83
  -2   6 -13   -1.03    2.13
   3  -1 -43   -0.25    2.04
   3  -1 -42   -2.56    1.68
   3   1 -42    1.37    2.17
   3  -1 -41    2.70    2.03
   3   1 -41   -0.83    2.23
   3  -1 -40    0.18    1.42
   3   1 -40    0.46    0.87
   3  -1 -39   -0.85    2.14
   3   1 -39   -1.89    2.36
   3  -1 -38    0.78    1.49
   3   1 -38   -1.72    1.95
   3  -1 -37    0.94    1.67
   3   1 -37    0.13    1.51
   3  -1 -36   -3.02    2.96
   3   1 -36   -1.28    2.00
   3  -1 -35    0.64    0.85
   3   1 -35    0.53    0.75
   3  -1 -34    1.61    1.79
   3   1 -34   -0.28    1.48
   3  -1 -33    0.22    1.14
   3   1 -33    4.77    3.02
   3  -1 -32    0.25    0.44
   3   1 -32    1.93    2.00
   3  -1 -31    0.10    1.07
   3   1 -31   -1.56    1.89
  -3   1  31    0.28    0.44
   3  -1 -30    0.88    1.23
   3   1 -30    4.10    2.75
  -3   1  30    4.68    2.33
   3  -1 -29    2.72    1.49
   3   1 -29    0.83    1.62
  -3   1  29    1.36    1.38
   3  -1 -28    2.81    2.58
   3   1 -28    4.40    2.73
  -3   1  28    5.80    2.11
   3  -1 -27    9.80    3.39
   3   1 -27    9.75    4.35
  -3   1  27   15.68    4.06
  -3   1  26    4.22    2.07
   3   1 -26    0.01    1.19
   3  -1 -26    3.52    1.88
   3  -1 -26    4.10    1.66
  -3   1  25    0.79    0.83
   3   1 -25    0.49    0.66
   3  -1 -25    0.17    0.60
   3  -1 -25    1.04    1.11
   3  -1 -24    0.05    0.79
   3   1 -24    0.66    2.01
  -3   1  24    1.20    0.98
   3  -1 -24    1.66    0.44
   3  -1 -24    0.73    0.61
   3  -1 -23    5.70    2.43
   3   1 -23   10.64    3.80
  -3   1  23   10.95    2.79
   3  -1 -23    7.08    2.13
   3  -1 -23    9.02    1.62
  -3   1  22   15.79    3.57
   3  -1 -22   15.14    3.77
   3   1 -22   15.88    4.43
   3  -1 -22   13.38    2.93
  -3   1  21   13.06    3.17
   3  -1 -21   14.01    3.06
   3  -1 -21    9.11    2.67
  -3  -1  21    5.27    0.96
   3   1 -21   12.51    3.94
   3   1 -20    9.14    3.27
  -3   1  20    6.73    2.47
   3  -1 -20    5.55    2.15
  -3  -1  20    5.68    1.03
   3  -1 -20    8.50    2.26
   3   1 -19    1.75    1.36
   3  -1 -19    0.10    0.81
  -3   1  19    1.50    1.07
  -3  -1  19   -0.39    0.67
   3  -1 -19    1.75    0.82
  -3   1  18   63.71    6.88
   3   1 -18   67.93    8.37
   3  -1 -18   77.16    6.87
  -3  -1  18   51.09    4.05
  -3   1  18   72.54    6.91
  -3   1  17   41.68    5.12
   3  -1 -17   41.39    5.02
   3   1 -17   40.61    6.05
  -3   1  17   41.84    5.06
  -3   1  16   17.37    3.35
   3  -1 -16   17.26    3.20
  -3   1  16   12.45    2.70
   3   1 -16   17.43    3.84
  -3   1  15    7.83    2.00
   3   1 -15    6.40    1.93
  -3   1  15    7.75    1.98
   3  -1 -15    7.89    2.22
  -3  -1  15    0.10    1.06
  -3   1  14   18.92    3.31
   3  -1 -14   25.92    3.82
  -3   1  14   18.69    3.10
   3   1 -14   26.60    4.46
  -3   1  13   30.94    4.16
   3  -1 -13   30.36    4.46
  -3  -1  13   33.04    4.91
   3   1 -13   30.29    5.02
  -3  -1  13   37.46    5.25
  -3   1  13   35.97    4.25
   3   1 -12    2.84    1.12
  -3  -1  12    3.95    1.78
  -3  -1  12    2.04    0.71
  -3   1  12   -0.37    1.18
  -3  -1  12    3.09    2.44
  -3   1  12    2.36    0.52
   3  -1 -12    3.23    1.50
  -3  -1  12    4.92    2.01
  -3   1  12    2.86    1.56
  -3   1  11   36.32    5.88
  -3  -1  11   49.21    7.00
  -3  -1  11   45.46    5.19
  -3   1  11   46.30    4.23
  -3   1  11   43.38    4.94
   3  -1 -11   49.71    5.07
   3   1 -11   50.83    6.18
  -3  -1  11   46.42    5.57
  -3  -1  11   50.35    3.14
  -3  -1  10  354.25   16.45
  -3   1  10  330.91   15.34
  -3  -1  10  363.38   14.37
  -3   1  10  372.62   14.05
   3  -1 -10  333.16   13.09
   3   1 -10  351.59   15.63
  -3  -1  10  347.28   14.69
  -3  -1  10  346.46    8.63
  -3  -1   9   18.21    3.49
  -3   1   9   18.78    3.34
  -3  -1   9   20.64    3.25
  -3   1   9   18.08    3.37
   3  -1  -9   16.84    2.88
   3   1  -9   19.22    3.30
  -3  -1   9   20.81    3.45
  -3  -1   9   18.34    2.07
  -3   1   8   79.60    6.73
   3  -1  -8   85.87    6.29
  -3  -1   8   91.22    7.16
   3   1  -8   93.79    7.53
  -3   1   8   84.01    7.06
  -3  -1   8   88.64    7.18
  -3  -1   8   86.07    4.73
  -3   1   7   38.61    4.48
   3   1  -7   46.55    5.29
  -3  -1   7   46.03    4.81
  -3  -1   7   44.28    4.75
  -3   1   7   42.17    4.57
  -3  -1   7   45.13    3.49
  -3   1   6  359.04   13.05
   3   1  -6  327.45   13.39
  -3  -1   6  340.23   13.00
   3   1  -6  303.89   13.76
   3  -1  -6  312.24   12.69
  -3  -1   6  335.82   12.18
  -3   1   6  358.61   12.20
  -3  -1   6  349.99   10.15
  -3   1   5 1122.82   22.17
   3   1  -5 1128.74   23.86
  -3  -1   5 1106.43   22.61
   3  -1  -5 1166.69   22.22
  -3   1   5 1116.97   20.87
   3   1  -5 1094.14   22.23
  -3  -1   5 1070.01   22.10
  -3  -1   5 1099.41   18.53
  -3   1   4 3183.96   35.97
  -3  -1   4 3198.05   37.71
   3   1  -4 3335.23   39.98
   3   1  -4 3250.17   35.27
  -3   1   4 3224.72   33.56
   3  -1  -4 3256.12   33.96
  -3  -1   4 3105.78   34.81
  -3  -1   4 3350.53   33.60
  -3   1   3 4426.89   41.44
   3   1  -3 4340.90   46.78
  -3  -1   3 4241.91   42.25
   3   1  -3 4159.83   39.72
  -3  -1   3 4275.41   39.57
   3  -1  -3 4051.99   37.86
  -3   1   3 4299.14   36.54
   3   1  -3 4487.91   42.55
  -3  -1   3 4356.56   39.61
  -3   1   2   63.59    4.99
   3   1  -2   40.86    5.59
  -3  -1   2   60.66    5.26
  -3   1   2   60.27    4.42
   3  -1  -2   53.87    4.66
  -3  -1   2   54.96    4.48
   3   1  -2   60.53    4.84
  -3  -1   1  220.24    9.81
  -3  -1   1  226.03    9.60
   3   1  -1  250.86   10.42
  -3  -1   1  217.01    8.52
   3  -1  -1  220.42    8.70
   3   1  -1  234.83    9.40
  -3   1   1  215.54    8.08
  -3  -1   0   20.45    3.57
  -3  -1   0   31.16    3.99
   3   1   0   19.79    4.04
   3   1   0   24.04    2.87
   3  -1   0   21.88    2.61
  -3   1   0   19.43    2.31
  -3  -1   0   19.54    2.49
   3   1   1   13.31    3.81
  -3  -1  -1   27.80    3.34
  -3  -1  -1   28.52    3.71
  -3   1  -1   23.57    3.69
   3  -1   1   18.39    2.38
  -3  -1  -1   20.95    2.39
  -3   1  -1   21.73    2.42
   3   1   1   25.08    2.80
   3   1   2   35.29    4.05
  -3  -1  -2   43.34    4.31
   3   1   2   38.09    4.71
  -3  -1  -2   43.23    4.40
  -3  -1  -2   35.87    4.17
  -3  -1  -2   40.61    2.28
  -3   1  -2   38.48    4.26
   3   1   2   33.27    3.17
   3  -1   2   31.56    3.26
  -3  -1  -3   80.26    5.84
   3   1   3   94.51    6.97
  -3  -1  -3   90.60    6.66
   3   1   3   64.14    7.28
   3   1   3   80.14    5.08
  -3  -1  -3   85.12    6.15
   3  -1   3   92.75    7.00
  -3   1  -3   86.03    6.45
  -3   1  -4    3.29    0.92
   3   1   4    1.53    1.42
  -3  -1  -4    1.92    1.32
   3  -1   4    1.77    0.76
   3   1   4    5.37    2.05
  -3  -1  -4    4.39    0.94
  -3  -1  -4    3.25    1.23
   3  -1   4    4.39    0.93
   3  -1   4    1.63    1.52
  -3   1  -5   48.47    5.24
   3  -1   5   46.84    5.43
  -3  -1  -5   49.33    4.59
  -3  -1  -5   48.18    5.31
   3  -1   5   50.65    2.91
   3   1   5   37.23    5.62
   3   1   5   44.05    4.51
  -3   1  -6   60.65    5.88
   3  -1   6   57.43    6.18
  -3  -1  -6   56.01    5.05
   3   1   6   47.56    5.80
   3   1   6   51.07    4.93
  -3  -1  -6   47.77    5.61
   3  -1   6   38.74    5.52
   3  -1   7   36.77    4.64
  -3  -1  -7   36.06    3.98
  -3  -1  -7   34.63    4.68
   3   1   7   27.00    4.67
   3   1   7   36.04    4.40
  -3   1  -7   22.37    4.78
   3  -1   7   26.72    4.23
   3  -1   8   76.37    7.26
   3  -1   8   62.76    5.99
  -3   1  -8   49.44    6.37
  -3  -1  -8   68.02    5.58
  -3  -1  -8   69.88    6.54
   3   1   8   50.76    6.41
   3   1   8   70.07    6.38
  -3  -1  -9    4.03    1.97
   3   1   9    2.71    1.90
  -3   1  -9    2.36    1.63
   3  -1   9    2.16    0.80
   3   1   9    3.16    0.92
  -3  -1  -9    3.54    0.98
   3  -1   9    1.31    1.63
   3  -1  10  268.66   13.94
  -3  -1 -10  266.45   11.17
  -3  -1 -10  265.78   13.63
   3   1  10  242.60   13.48
   3  -1  10  257.30   12.30
  -3   1 -10  249.12   12.92
   3  -1  11  397.54   17.26
   3  -1  11  371.30   15.02
  -3   1 -11  365.70   15.86
  -3  -1 -11  384.60   13.29
  -3  -1 -11  390.87   16.86
   3   1  11  366.07   16.52
   3  -1  12   20.58    4.28
   3   1  12   16.58    4.02
  -3  -1 -12   23.23    3.36
  -3  -1 -12   19.64    3.84
  -3   1 -12   16.72    3.71
   3  -1  12   17.64    3.33
   3  -1  13  179.34   12.18
   3  -1  13  175.09   10.81
  -3   1 -13  177.49   11.52
  -3  -1 -13  190.35    9.40
   3   1  13  175.42   11.61
  -3  -1 -13  180.86   12.03
   3  -1  14   26.39    5.80
  -3   1 -14   31.37    5.05
   3  -1  14   30.84    4.52
  -3  -1 -14   27.31    3.75
   3   1  14   31.15    5.03
  -3  -1 -14   29.60    4.96
  -3   1 -14   29.16    4.56
   3  -1  15   41.53    5.43
  -3   1 -15   45.63    6.29
  -3   1 -15   42.51    5.71
  -3  -1 -15   41.38    4.51
  -3  -1 -15   46.22    6.24
   3  -1  16   -0.55    0.83
  -3  -1 -16   -0.30    0.98
  -3   1 -16    1.40    0.84
  -3  -1 -16    0.60    0.50
  -3  -1 -16    0.64    0.93
  -3  -1 -17    3.11    1.41
  -3   1 -17    3.93    1.76
  -3  -1 -17    2.29    1.61
  -3  -1 -17    1.88    1.25
  -3  -1 -17    5.14    1.85
  -3   1 -17    4.56    2.39
  -3  -1 -18    6.87    2.15
  -3  -1 -18    2.35    1.68
  -3  -1 -18    9.04    2.68
  -3   1 -18    4.76    1.86
  -3   1 -18    8.51    3.13
  -3  -1 -19   11.26    3.02
  -3   1 -19   18.00    3.95
  -3  -1 -19   20.42    4.11
  -3   1 -19   15.88    4.23
  -3  -1 -20    7.69    2.73
  -3   1 -20   13.20    3.90
  -3  -1 -20    8.45    2.59
  -3   1 -20   13.86    3.63
  -3   1 -21    2.54    1.11
  -3  -1 -21    1.31    0.99
  -3   1 -21    1.64    1.60
  -3  -1 -21    1.19    1.21
  -3   1 -21    1.76    1.74
  -3   1 -22    2.70    1.06
  -3  -1 -22    0.97    0.91
  -3   1 -22    2.07    0.93
  -3  -1 -22    2.39    2.19
  -3   1 -22   -0.12    0.64
  -3   1 -23    1.48    0.92
  -3  -1 -23    0.26    0.93
  -3   1 -23    0.35    0.66
  -3  -1 -23    0.83    2.00
  -3   1 -23   -0.34    0.59
  -3   1 -24    1.44    0.92
  -3  -1 -24    0.03    0.49
  -3  -1 -24    2.29    0.50
  -3   1 -24    3.35    2.50
  -3   1 -24    2.44    1.71
  -3  -1 -25    7.35    2.91
  -3   1 -25    9.29    3.69
  -3  -1 -25   12.43    3.81
  -3   1 -25   10.30    3.73
  -3  -1 -26    0.67    1.42
  -3  -1 -26   -0.36    0.64
  -3   1 -26   -1.85    1.95
  -3   1 -26    1.03    1.33
  -3  -1 -27   15.96    4.37
  -3  -1 -27   19.00    5.28
  -3   1 -27   21.84    5.58
  -3   1 -27   15.44    4.73
  -3  -1 -28    3.62    2.20
  -3  -1 -28    7.30    3.01
  -3   1 -28    3.16    2.17
  -3   1 -28    4.52    2.74
  -3  -1 -29    2.39    2.11
  -3  -1 -29    1.06    1.65
  -3   1 -29    0.13    1.29
  -3   1 -29    0.69    1.20
  -3  -1 -30    0.69    1.06
  -3  -1 -30   -1.39    2.10
  -3   1 -30   -0.71    0.72
  -3  -1 -31    2.31    2.36
  -3  -1 -31    3.49    2.86
  -3   1 -31   -0.13    2.50
  -3   1 -31    3.27    2.53
  -3  -1 -32    3.51    2.72
  -3  -1 -32   -2.57    1.73
  -3   1 -32    2.01    1.71
  -3   1 -32    1.62    1.23
  -3  -1 -33   -2.41    1.65
  -3   1 -33   -0.81    2.59
  -3  -1 -33    1.68    2.58
  -3   1 -33    1.58    1.64
  -3  -1 -34    1.26    0.34
  -3   1 -34    1.05    3.05
  -3  -1 -34    0.87    1.54
  -3   1 -34   -0.71    0.76
  -3  -1 -35    3.25    3.06
  -3   1 -35    1.91    2.94
  -3  -1 -35   -2.12    2.01
  -3   1 -35    1.34    1.19
  -3  -1 -36    0.51    1.23
  -3   1 -36    2.17    2.45
  -3  -1 -36    2.91    2.83
  -3   1 -36   -1.36    2.27
  -3  -1 -37    1.33    1.59
  -3   1 -37    2.73    3.41
  -3  -1 -37    3.81    3.08
  -3   1 -37    0.43    0.71
  -3  -1 -38    1.69    2.45
  -3  -1 -38   -6.92    4.59
  -3   1 -38   -5.94    4.92
  -3   1 -38   -0.80    1.68
  -3  -1 -39   -2.05    2.73
   3  -1  39   -3.41    4.27
  -3   1 -39    2.50    2.44
  -3  -1 -39    1.44    2.02
  -3   1 -39    3.47    2.69
  -3  -1 -40    3.33    3.11
  -3  -1 -40   -0.87    2.24
  -3   1 -40    0.92    2.39
  -3  -1 -41   -1.55    2.19
   3  -1  41   -1.33    2.31
  -3   1 -41   -1.81    2.94
   3  -1  42   -1.39    1.94
  -3   1 -42    0.44    1.15
   3  -1  43   -0.80    1.64
   3  -3 -39   -1.15    1.90
   3  -3 -38   -4.40    4.55
   3  -3 -37   -3.95    3.93
   3   3 -37   -3.55    3.28
   3  -3 -36   -1.40    1.17
   3   3 -36   -1.65    1.49
   3  -3 -35    2.26    1.25
   3   3 -35    0.51    1.79
  -3   3  34   -0.89    2.21
   3  -3 -34    1.03    2.65
   3   3 -34    1.41    1.99
  -3   3  33    1.65    1.51
   3  -3 -33   -1.26    3.10
   3   3 -33   -0.04    2.21
  -3   3  32   -0.34    1.47
   3  -3 -32    2.33    2.64
   3   3 -32   -0.60    1.88
   3   3 -31   -1.09    2.32
  -3   3  31    2.70    2.31
   3   3 -30   -1.59    3.35
  -3   3  30    1.12    2.00
   3   3 -29   -1.23    2.15
  -3   3  29    0.21    1.58
   3   3 -28    3.63    3.30
  -3   3  28   -1.01    1.71
   3   3 -27   -2.61    2.66
  -3   3  27    0.40    1.18
   3   3 -26    0.64    1.62
  -3   3  26   -0.72    1.31
   3   3 -25    1.86    2.92
  -3   3  25    1.65    1.58
   3   3 -24    2.77    0.95
  -3   3  24    1.80    1.22
   3   3 -23    0.32    2.39
  -3   3  23   -0.04    0.69
   3   3 -22    2.05    0.70
  -3   3  22    0.27    0.78
   3   3 -21    1.30    2.33
  -3   3  21    2.55    2.15
   3   3 -20    5.20    4.08
  -3   3  20    2.72    2.10
   3   3 -19    1.95    2.67
   3   3 -19    1.51    0.95
  -3   3  19    0.25    0.98
   3   3 -18    5.84    3.82
   3   3 -18    5.24    1.77
  -3   3  18    4.64    2.23
   3   3 -17    4.09    2.54
  -3   3  17    1.22    0.91
   3   3 -17    4.60    1.95
   3   3 -16    5.90    3.94
  -3   3  16    6.66    2.98
   3   3 -16    6.57    2.12
  -3  -3  16    6.14    2.02
  -3  -3  16    6.01    2.74
   3   3 -15    4.91    3.86
  -3   3  15    3.88    1.89
   3   3 -15    3.23    1.46
  -3   3  15    0.98    0.64
  -3  -3  15    2.90    1.37
  -3  -3  15    4.47    2.42
   3   3 -14    0.86    1.35
   3   3 -14    1.21    1.30
  -3   3  14   -0.50    0.89
  -3  -3  14    0.76    0.81
  -3  -3  14    1.10    0.71
  -3   3  14    2.14    1.58
   3   3 -13    6.40    2.28
  -3   3  13    7.42    3.05
  -3  -3  13   10.18    4.14
  -3  -3  13    8.39    2.69
  -3  -3  13    8.25    2.54
  -3   3  13    7.23    2.35
   3   3 -12    4.31    1.96
  -3   3  12    6.45    2.33
  -3  -3  12    5.91    2.89
  -3  -3  12    6.21    2.27
  -3  -3  12    5.63    2.30
  -3   3  12    5.42    1.88
   3   3 -11    4.36    2.05
  -3   3  11    5.92    2.46
  -3  -3  11    5.57    2.01
  -3  -3  11    7.31    2.87
  -3  -3  11    8.49    2.76
  -3   3  11    5.51    1.88
   3   3 -10    6.16    2.23
  -3  -3  10    6.14    3.08
  -3   3  10    5.51    2.68
  -3  -3  10    4.92    1.73
  -3   3  10    5.69    1.78
   3   3  -9    5.09    2.18
  -3   3   9    7.19    1.98
  -3  -3   9    5.66    1.88
  -3  -3   9    7.54    2.84
  -3   3   9    5.57    3.08
  -3  -3   8   16.22    3.04
  -3   3   8   14.37    2.53
   3   3  -8   12.10    3.08
  -3  -3   8   12.60    3.39
  -3   3   8   10.40    3.82
   3   3  -7    5.91    1.91
  -3  -3   7    6.57    2.17
  -3   3   7    7.61    1.78
  -3  -3   7    7.36    1.94
  -3  -3   7    4.49    1.33
  -3   3   7    5.05    2.71
  -3   3   6   11.56    2.80
  -3   3   6   11.40    2.01
   3   3  -6    9.63    2.93
  -3  -3   6   10.58    2.05
  -3  -3   6    8.61    2.33
  -3  -3   6   10.32    3.39
  -3   3   6    8.99    3.59
  -3   3   5   36.70    6.30
  -3  -3   5   35.64    5.37
   3   3  -5   34.19    5.68
  -3   3   5   39.23    4.52
  -3  -3   5   37.82    4.73
  -3  -3   5   32.02    5.19
  -3  -3   5   39.01    3.96
  -3   3   5   41.93    3.46
  -3   3   4   43.05    2.87
  -3  -3   4   48.96    4.19
  -3   3   4   41.20    6.42
   3   3  -4   42.80    6.23
  -3   3   4   40.64    4.39
  -3  -3   4   49.62    6.49
  -3  -3   4   48.24    6.48
  -3   3   4   40.05    2.53
  -3  -3   4   48.84    5.35
  -3  -3   3    1.10    0.46
  -3   3   3    1.08    0.54
   3   3  -3    0.15    1.32
  -3  -3   3    3.19    2.34
  -3   3   3    0.43    0.44
  -3  -3   3    1.40    0.72
  -3  -3   3    3.64    2.30
  -3   3   3    0.15    0.78
  -3   3   2    5.11    1.65
  -3  -3   2    5.95    2.30
  -3   3   2    5.36    1.14
  -3  -3   2    4.66    1.56
  -3  -3   2    5.81    2.02
  -3   3   2    5.98    2.65
   3   3  -2    1.77    0.96
  -3   3   1   13.68    2.47
  -3  -3   1   12.69    3.01
   3   3  -1   12.65    3.75
  -3  -3   1   13.98    2.36
  -3   3   1   13.32    1.96
  -3  -3   1   12.97    3.23
  -3   3   1   10.41    3.46
  -3  -3   0    8.78    2.42
   3   3   0   14.62    2.02
   3   3   0   13.89    3.84
  -3  -3   0   11.71    2.18
  -3   3   0   13.05    2.11
  -3  -3   0   11.55    3.39
  -3   3   0    7.96    2.59
   3   3   1    1.61    2.54
   3   3   1    1.61    0.75
   3  -3   1    1.23    0.42
  -3   3  -1    1.25    1.55
  -3  -3  -1    0.33    1.27
  -3  -3  -1    1.15    0.63
  -3   3  -1    0.40    0.70
  -3   3  -2   19.43    4.67
  -3   3  -2   24.10    3.15
  -3  -3  -2   22.20    2.76
   3   3   2   27.31    5.58
   3  -3   2   27.94    2.64
   3   3   2   24.86    2.78
   3   3   3   12.61    3.82
  -3   3  -3   15.17    2.60
  -3   3  -3   11.82    3.34
   3  -3   3   16.94    2.42
   3   3   3   16.48    2.60
   3   3   4   13.90    4.02
   3   3   4   13.79    3.27
  -3   3  -4   14.50    2.79
  -3   3  -4    9.80    3.07
   3   3   4   17.33    2.80
   3  -3   4   13.91    2.26
   3  -3   5   15.00    2.34
   3   3   5   20.38    3.04
   3   3   5   10.35    2.81
  -3   3  -5   15.75    3.14
   3   3   5   16.04    4.69
   3   3   5   16.05    4.03
   3  -3   5   18.06    4.86
  -3   3  -5   11.81    3.30
   3   3   6   13.74    2.58
   3  -3   6   11.91    2.19
   3   3   6   10.58    2.34
  -3   3  -6   11.82    2.64
   3   3   6    8.44    3.56
   3   3   6   14.95    4.15
  -3   3  -6   10.20    3.01
   3  -3   6   11.50    3.14
   3  -3   7   23.41    3.25
   3   3   7   27.60    3.45
  -3   3  -7   26.20    4.64
   3   3   7   22.52    5.19
  -3   3  -7   27.33    4.33
   3   3   7   33.45    6.02
   3  -3   7   28.28    6.49
   3   3   7   25.80    3.97
   3   3   8    1.64    2.19
   3   3   8   -0.91    0.58
  -3   3  -8    0.60    0.57
   3   3   8    0.02    0.83
   3   3   8    0.45    1.02
   3  -3   8    0.85    2.04
  -3   3  -8   -0.14    0.65
   3   3   9   24.92    3.85
   3   3   9   24.17    5.76
   3   3   9   26.53    5.75
   3   3   9   21.01    3.50
  -3   3  -9   25.79    4.49
  -3   3  -9   19.94    3.74
   3  -3   9   25.64    6.16
  -3   3 -10   21.13    4.20
   3   3  10   21.54    5.50
   3   3  10   28.17    5.81
  -3   3 -10   23.87    4.28
   3   3  10   21.22    3.80
   3  -3  10   26.36    5.93
  -3   3 -11   49.99    6.66
   3   3  11   56.45    7.92
   3   3  11   49.54    8.34
  -3   3 -11   58.70    7.33
   3   3  11   50.40    6.06
   3  -3  11   52.89    8.90
   3   3  12   15.52    4.67
   3   3  12   17.82    4.32
  -3   3 -12   19.45    4.48
  -3   3 -12   14.36    3.65
   3   3  12   14.44    3.38
   3  -3  12   18.77    5.05
   3   3  13   18.49    5.32
  -3   3 -13   21.07    4.40
   3   3  13   19.41    4.93
  -3  -3 -13   23.99    2.71
  -3   3 -13   20.12    4.68
   3  -3  13   24.38    6.34
   3   3  13   20.65    3.54
   3   3  14    0.68    1.03
   3   3  14    1.31    1.16
  -3  -3 -14    2.45    1.01
  -3   3 -14    2.63    2.03
   3  -3  14    2.18    0.88
   3   3  14   -0.69    0.88
  -3   3 -14    1.24    1.30
   3   3  15    1.46    2.18
   3   3  15    2.01    2.16
  -3   3 -15    2.29    2.40
   3  -3  15    1.75    1.20
  -3  -3 -15    2.37    0.75
  -3   3 -15    1.63    0.86
   3   3  16    0.87    0.87
   3   3  16   -0.22    1.19
  -3   3 -16    0.00    0.90
   3  -3  16    3.08    2.94
  -3  -3 -16   -0.25    0.28
  -3   3 -16   -0.36    0.96
   3   3  17    0.02    0.45
   3   3  17    0.04    0.52
  -3   3 -17   -0.27    1.48
   3  -3  17   -0.05    1.76
  -3  -3 -17    1.87    1.17
  -3   3 -17    0.63    0.44
   3   3  18   -1.94    2.10
  -3  -3 -18   -0.16    2.06
   3   3  18   -0.29    1.15
  -3  -3 -18    0.39    1.17
   3  -3  18   -2.86    3.28
  -3   3 -18    2.62    1.44
  -3   3 -18    0.93    1.24
   3   3  19    2.56    2.26
  -3  -3 -19    4.67    3.65
   3   3  19    4.88    3.22
  -3  -3 -19    4.46    1.67
   3  -3  19    5.73    1.49
  -3   3 -19    8.65    4.24
  -3   3 -19    5.83    2.26
   3   3  20    9.65    4.44
   3   3  20    9.43    3.78
  -3  -3 -20    5.86    3.78
   3  -3  20   11.68    5.28
  -3  -3 -20    8.75    2.51
  -3   3 -20   15.32    4.82
  -3   3 -20   10.09    2.79
   3   3  21    0.86    0.51
  -3  -3 -21    1.40    1.17
   3   3  21    1.66    1.48
   3  -3  21    4.62    2.76
  -3   3 -21   -0.10    1.77
  -3  -3 -21    3.37    1.40
  -3   3 -21    3.27    1.55
   3   3  22    0.05    0.77
   3   3  22    3.02    2.63
  -3  -3 -22    3.64    2.89
  -3   3 -22    4.35    2.99
   3  -3  22    3.07    1.16
  -3  -3 -22    3.37    1.58
  -3   3 -22    1.04    0.77
   3   3  23    2.58    2.02
   3  -3  23    4.96    3.99
  -3   3 -23    6.94    3.65
  -3  -3 -23    2.62    0.82
   3   3  23    3.66    1.97
  -3  -3 -23    0.97    2.70
   3   3  24    3.97    3.47
  -3  -3 -24    5.03    2.19
  -3   3 -24    4.55    2.27
   3  -3  24   -0.94    2.73
   3   3  24    1.67    2.22
  -3  -3 -24   -1.95    1.57
   3   3  25    1.18    2.19
   3  -3  25    8.73    4.70
  -3   3 -25    6.26    3.57
   3   3  25   -0.15    1.21
  -3  -3 -25    2.50    2.62
  -3   3 -26    0.51    1.22
   3   3  26    4.01    2.28
  -3   3 -26    0.95    1.09
  -3  -3 -26    0.11    1.65
   3   3  26    0.89    1.06
  -3   3 -27    2.25    3.66
   3   3  27    3.90    3.47
  -3   3 -27    5.07    2.94
   3  -3  27    0.57    2.32
  -3  -3 -27    3.05    2.46
   3   3  27    0.56    2.96
  -3   3 -28    3.99    3.37
   3   3  28    4.67    3.48
  -3   3 -28    0.99    1.39
   3  -3  28   -1.55    2.02
  -3  -3 -28    2.65    2.74
   3   3  28    1.14    1.31
  -3   3 -29   -1.28    2.48
   3   3  29    0.23    1.43
  -3   3 -29    4.25    3.50
   3  -3  29    2.25    3.62
   3   3  29    3.04    2.73
  -3  -3 -30    2.51    1.19
  -3   3 -30   -4.14    3.72
   3   3  30   -0.47    1.68
  -3   3 -30   -2.79    2.71
   3  -3  30   -4.78    4.54
   3   3  30   -3.39    3.44
  -3  -3 -31   -0.86    1.99
   3  -3  31    4.31    3.01
  -3   3 -31    3.07    3.73
   3   3  31   -1.27    1.64
  -3   3 -31    0.09    1.21
  -3  -3 -32    0.47    1.66
  -3   3 -32    6.45    4.24
   3  -3  32   -2.21    3.61
   3   3  32   -0.75    0.86
  -3   3 -32    2.56    2.09
  -3  -3 -33    1.58    1.47
  -3   3 -33   -2.55    4.19
   3  -3  33    5.43    3.46
   3   3  33   -2.42    2.96
  -3   3 -33    0.25    0.62
  -3  -3 -34   -1.17    1.78
   3  -3  34   -0.21    1.63
  -3   3 -34   -3.74    3.50
   3   3  34   -0.16    2.02
  -3   3 -34   -5.05    3.67
   3  -3  35    3.10    2.95
  -3  -3 -35    4.56    2.95
  -3   3 -35    2.64    3.51
   3  -3  36    2.71    4.24
  -3   3 -36    0.96    1.35
  -3  -3 -36   -1.38    2.28
  -3   3 -37    0.32    1.55
  -3  -3 -37   -3.98    2.75
  -3   3 -38    0.52    1.27
  -3   3 -39   -1.60    3.10
  -3   5  30    1.18    2.21
  -3   5  29    2.69    2.34
  -3   5  28    1.59    2.32
  -3   5  28    0.83    2.99
  -3   5  27   -1.74    1.66
  -3   5  27   -0.51    2.86
  -3   5  26    0.42    2.15
  -3   5  26   -0.25    1.41
  -3  -5  26    1.76    2.59
  -3   5  25    3.35    3.35
  -3   5  25   -2.78    2.84
  -3  -5  25    7.38    5.27
  -3   5  24   -1.45    2.13
  -3   5  24   -0.60    0.86
  -3  -5  24   -1.95    2.65
  -3   5  23    3.52    4.06
  -3   5  23    0.37    1.57
  -3  -5  23    3.52    5.42
  -3   5  22    1.81    2.78
  -3   5  22    0.30    0.51
  -3  -5  22   -0.67    2.32
  -3   5  21    2.61    2.54
  -3   5  21   -0.65    0.66
  -3  -5  21    0.00    3.62
  -3   5  20    5.51    3.92
  -3   5  20    0.63    1.18
  -3  -5  20    0.74    2.76
  -3   5  19   -1.48    2.56
  -3   5  19    0.64    1.21
  -3  -5  19    3.38    2.62
  -3   5  18    1.46    1.42
  -3   5  18   -0.22    1.28
  -3  -5  18    4.26    4.01
  -3   5  17   -1.34    3.07
  -3   5  17    1.21    0.77
  -3  -5  17    3.91    4.38
  -3  -5  16    1.52    1.17
  -3   5  16    0.46    0.99
   3   5 -16    1.24    2.21
  -3   5  16   -0.75    1.33
  -3  -5  15   -0.23    1.94
  -3   5  15    1.43    1.60
   3   5 -15    2.12    2.09
  -3   5  15   -2.30    2.64
  -3  -5  14    0.17    0.93
  -3   5  14    1.30    1.27
   3   5 -14    1.24    1.73
  -3   5  14    1.41    1.62
  -3  -5  13    2.36    2.39
  -3   5  13   -0.61    1.39
   3   5 -13   -0.70    0.91
  -3   5  13   -1.01    1.34
  -3  -5  12    1.67    1.52
  -3   5  12    2.45    2.35
   3   5 -12    0.19    1.33
  -3   5  12    0.91    2.53
  -3  -5  11   -1.02    1.75
  -3   5  11    0.74    1.34
   3   5 -11    0.47    1.10
  -3   5  11    0.35    0.98
  -3  -5  10   -2.79    2.31
   3   5 -10    2.15    2.03
  -3   5  10    2.57    2.40
   3   5  -9   -0.25    1.21
  -3   5   9    2.73    2.69
  -3  -5   8    1.64    0.87
   3   5  -8    1.99    2.26
  -3   5   8    1.94    2.31
  -3  -5   7    1.23    2.80
   3   5  -7    1.06    1.86
  -3   5   7    2.10    2.42
  -3  -5   6    2.51    2.63
   3   5  -6    1.04    1.08
  -3   5   6    0.28    1.20
  -3   5   5    0.81    1.16
   3   5  -5   -1.23    2.47
  -3   5   4    5.07    2.77
   3   5  -4    3.69    2.60
  -3   5   3    8.12    3.95
   3   5  -3    6.76    3.77
  -3   5   2    1.45    2.27
   3   5  -2    0.38    1.03
  -3   5   1    4.27    2.64
   3   5  -1    3.84    1.96
  -3   5   0   11.77    4.43
   3   5   0   14.63    5.79
   3   5   1    9.24    4.20
  -3   5  -1    4.39    2.64
   3   5   2    3.10    3.05
  -3   5  -2    0.05    1.41
   3   5   3    4.34    3.20
  -3   5  -3    3.56    2.86
   3   5   4    8.94    4.21
  -3   5  -4    2.07    0.85
   3   5   5    2.78    2.27
  -3   5  -5    1.51    2.38
   3   5   6    5.86    4.11
  -3   5  -6    2.27    2.18
   3   5   7    1.93    1.30
  -3   5  -7    1.05    0.62
   3   5   8    2.02    2.99
  -3   5  -8    1.22    1.91
   3   5   9    0.22    1.98
  -3   5  -9    3.28    2.49
   3   5  10    0.96    2.18
  -3   5 -10   -1.79    2.21
   3   5  11    4.13    2.94
  -3   5 -11    7.38    4.02
   3   5  12    1.62    2.34
  -3   5 -12    1.73    2.27
   3  -5  13   -0.81    1.00
   3   5  13   -1.92    2.66
  -3   5 -13    0.26    1.85
   3  -5  14    4.62    1.59
   3   5  14    1.82    1.30
  -3   5 -14    3.18    2.57
   3   5  14    2.02    0.93
   3  -5  15    5.46    3.59
   3   5  15    0.93    2.00
  -3   5 -15    3.15    2.61
   3   5  15    5.15    3.20
   3  -5  16    3.10    2.83
   3   5  16    0.61    1.50
   3   5  16   -1.63    2.75
  -3   5 -16    0.37    1.69
   3  -5  17   -0.83    2.29
   3   5  17    1.11    0.61
   3   5  17    1.26    2.00
   3  -5  18   -1.09    3.03
   3   5  18    1.88    2.56
   3   5  18    2.15    2.75
   3  -5  19   -4.33    3.48
   3   5  19   -1.32    2.14
   3   5  19   -0.34    0.87
   3  -5  20   -3.27    4.73
   3   5  20   -0.53    0.80
   3   5  20    1.62    2.62
   3  -5  21    1.96    3.25
   3   5  21   -2.09    1.91
   3   5  21    3.36    3.28
   3  -5  22    4.47    4.07
  -3  -5 -22    1.03    1.77
   3   5  22    0.88    1.78
   3   5  22    4.30    3.95
   3  -5  23    4.01    3.12
   3   5  23    0.71    2.33
  -3  -5 -23    4.34    3.24
   3   5  23    4.77    4.25
   3   5  24    0.65    2.12
  -3  -5 -24    1.24    2.29
   3   5  24   -2.67    2.89
   3   5  25    2.51    3.06
  -3  -5 -25    2.73    2.60
   3   5  25    3.62    3.94
   3   5  26    0.82    2.13
  -3  -5 -26    5.07    4.06
  -3  -5 -27   -1.88    3.58
   4   0 -43    0.22    1.77
   4   0 -42    0.41    1.28
   4   0 -41   -1.66    1.91
   4   0 -40    2.13    2.37
   4   0 -39    2.35    2.16
   4   0 -38   -0.25    1.31
   4   0 -37    2.37    2.59
   4   0 -36   -1.47    1.55
   4   0 -35    1.15    1.41
   4   0 -34    2.59    2.43
   4   0 -33    0.09    1.06
   4   0 -32    8.95    3.79
   4   0 -31   21.57    5.86
   4   0 -30    2.68    2.47
   4   0 -29    2.49    1.92
   4   0 -28    0.98    1.76
   4   0 -27    3.00    1.86
  -4   0  27    0.39    0.53
   4   0 -26    4.33    3.04
  -4   0  26    0.83    0.61
   4   0 -25    3.03    2.00
  -4   0  25    2.82    1.10
   4   0 -24    0.85    1.05
  -4   0  24    0.21    0.56
   4   0 -23    0.42    0.49
  -4   0  23    1.22    0.78
   4   0 -22   10.55    3.35
  -4   0  22   13.70    2.38
   4   0 -21    6.40    2.71
  -4   0  21    8.34    1.82
   4   0 -20   66.51    7.96
  -4   0  20   61.08    4.79
  -4   0  19    1.68    0.74
   4   0 -19    1.67    1.15
  -4   0  18   -0.40    0.64
   4   0 -18    0.65    1.61
   4   0 -17   10.20    2.88
  -4   0  17    9.72    1.73
   4   0 -16    0.23    0.91
  -4   0  16    0.10    0.42
   4   0 -15   -0.25    0.37
  -4   0  15   -0.82    0.55
  -4   0  15   -0.36    0.56
  -4   0  14    0.62    0.51
   4   0 -14   -0.45    0.64
  -4   0  14    0.52    1.21
   4   0 -14    1.50    0.57
  -4   0  14    0.76    1.11
   4   0 -13   77.59    6.70
  -4   0  13   54.61    4.56
  -4   0  13   72.59    8.85
   4   0 -13   57.90    3.57
  -4   0  13   66.88    6.76
  -4   0  12   48.92    6.35
   4   0 -12   43.36    2.79
   4   0 -12   51.80    5.34
  -4   0  12   44.21    3.71
   4   0 -11   20.77    3.15
  -4   0  11   22.45    4.04
   4   0 -11   19.68    1.70
   4   0 -10   31.91    3.83
  -4   0  10   28.08    5.03
   4   0 -10   31.01    2.29
   4   0  -9    0.64    0.40
  -4   0   9   -0.33    0.86
   4   0  -9   -0.88    0.86
   4   0  -8   79.38    5.37
  -4   0   8   76.51    6.53
   4   0  -7  620.28   14.55
  -4   0   7  621.18   18.05
   4   0  -7  604.57   19.33
   4   0  -6  265.05    9.10
   4   0  -6  240.05   11.28
  -4   0   6  282.56   11.98
   4   0  -5 9582.41   50.92
   4   0  -5 9999.00   69.90
   4   0  -4    8.33    2.09
  -4   0   4    4.41    1.95
   4   0  -4   12.19    1.67
   4   0  -3  483.84    9.67
   4   0  -3  450.91   15.83
   4   0  -2   52.02    2.83
  -4   0   2   49.77    4.53
   4   0  -2   55.06    5.02
   4   0  -1  113.55    3.70
  -4   0   1   95.89    6.49
   4   0  -1  102.80    6.90
  -4   0   0   -0.75    0.27
   4   0   0    0.16    0.53
  -4   0  -1  207.84    8.65
   4   0   1  213.96    8.82
  -4   0  -2   -0.27    0.80
   4   0   2    0.26    0.60
  -4   0  -2    1.35    0.82
   4   0   3  161.96    8.18
  -4   0  -3  154.31    7.40
   4   0   3  167.29    8.16
  -4   0  -3  161.66    6.05
  -4   0  -4   16.65    1.99
   4   0   4   25.94    3.55
  -4   0  -4   16.51    2.31
   4   0   5   -0.48    0.64
  -4   0  -5   -0.70    0.90
  -4   0  -5   -0.16    0.42
   4   0   6   81.41    5.22
   4   0   6   83.24    5.93
  -4   0  -6   82.23    3.80
   4   0   6   79.49    2.98
   4   0   7  199.22    8.02
   4   0   7  182.61    8.77
   4   0   7  170.65    5.04
  -4   0  -7  188.20    6.28
   4   0   8  327.52   10.82
   4   0   8  333.38   12.45
  -4   0  -8  326.12    8.96
   4   0   8  316.05    7.53
   4   0   9  578.21   15.11
   4   0   9  576.50   17.07
  -4   0  -9  581.16   12.90
   4   0   9  581.29   11.23
   4   0  10  473.49   12.83
   4   0  10  494.04   14.57
  -4   0 -10  468.43   12.36
   4   0  10  495.70   11.25
   4   0  11  546.23   13.98
   4   0  11  539.93   16.35
  -4   0 -11  539.34   14.04
  -4   0 -12  366.92   12.13
   4   0  12  382.88   11.87
  -4   0 -13   21.85    3.11
   4   0  13   19.54    2.81
  -4   0 -14  109.66    7.29
   4   0  14   96.18    6.40
  -4   0 -14   92.53    7.88
   4   0  15    4.57    1.78
  -4   0 -15    3.49    1.69
  -4   0 -15    4.03    1.39
  -4   0 -16   27.58    3.95
   4   0  16   25.21    3.44
  -4   0 -16   21.02    4.13
   4   0  17    9.87    1.96
  -4   0 -17   13.43    2.88
  -4   0 -17   11.84    2.97
  -4   0 -18   56.48    6.17
   4   0  18   44.91    4.90
  -4   0 -18   40.38    5.62
  -4   0 -19   52.95    6.09
  -4   0 -19   51.19    6.65
   4   0  19   40.40    4.68
  -4   0 -19   41.46    5.60
  -4   0 -20   10.42    2.83
   4   0  20    8.15    1.99
  -4   0 -20    7.61    2.88
  -4   0 -20   11.52    2.85
  -4   0 -21    2.55    1.49
   4   0  21    0.80    0.84
  -4   0 -21    3.45    1.51
  -4   0 -21    3.25    1.80
  -4   0 -22    0.31    0.96
   4   0  22    1.05    1.13
  -4   0 -22   -2.07    1.77
  -4   0 -22    0.90    0.99
  -4   0 -23   -0.95    0.69
   4   0  23   -0.15    0.85
  -4   0 -23    0.67    1.03
  -4   0 -24    9.04    2.83
  -4   0 -24   10.04    3.36
  -4   0 -24   10.00    3.04
   4   0  24    1.89    1.57
  -4   0 -25  132.18   12.63
  -4   0 -25  119.15   10.20
  -4   0 -25  120.49   11.16
  -4   0 -26    7.74    2.83
  -4   0 -26    8.91    3.85
  -4   0 -27   11.22    3.58
  -4   0 -27   11.34    3.54
  -4   0 -28    4.49    2.40
  -4   0 -28    1.09    1.08
  -4   0 -29    2.15    1.68
  -4   0 -29    3.61    2.85
  -4   0 -30    2.56    2.11
  -4   0 -30   -1.22    1.50
  -4   0 -31    2.26    2.00
  -4   0 -31    1.40    1.92
  -4   0 -32   -1.68    1.45
  -4   0 -32    3.42    2.97
  -4   0 -33    1.14    1.83
  -4   0 -33    3.52    3.06
  -4   0 -34   -1.54    1.87
  -4   0 -34    2.66    3.34
  -4   0 -35   -0.37    1.36
  -4   0 -35    3.69    4.01
  -4   0 -36   -2.32    2.06
  -4   0 -36    1.20    1.71
  -4   0 -37    0.54    1.67
  -4   0 -37   -1.74    2.81
  -4   0 -38    3.53    2.96
  -4   0 -38   -0.82    1.82
  -4   0 -39    0.52    0.69
  -4   0 -39    0.23    2.85
  -4   0 -40   -2.31    3.19
   4  -2 -41   -0.86    1.47
   4  -2 -40   -2.21    2.73
   4   2 -40   -3.41    3.50
   4  -2 -39   -1.27    1.15
   4   2 -39    1.65    2.76
   4  -2 -38   -1.16    1.41
   4   2 -38   -1.70    2.47
   4  -2 -37    1.36    1.96
   4   2 -37    2.47    3.00
   4  -2 -36    1.65    2.38
   4   2 -36    2.52    3.15
   4  -2 -35    2.42    2.50
   4   2 -35   -0.25    1.96
   4  -2 -34    3.49    2.77
   4   2 -34   -0.37    1.23
   4  -2 -33   -0.70    1.54
   4   2 -33    0.31    2.67
  -4   2  33    1.42    0.75
   4  -2 -32   -0.33    1.69
   4   2 -32   -0.26    2.27
  -4   2  32   -0.40    1.97
   4  -2 -31    2.23    1.77
   4   2 -31    2.90    2.30
  -4   2  31    0.31    0.80
   4  -2 -30    1.97    2.58
   4   2 -30    0.73    1.96
  -4   2  30    3.03    2.60
   4  -2 -29   -0.46    1.33
   4   2 -29   -0.45    1.18
  -4   2  29    0.98    1.31
   4  -2 -28    5.03    2.47
   4   2 -28    1.83    1.79
  -4   2  28    7.90    3.40
   4  -2 -27    0.58    0.83
   4   2 -27    0.53    1.87
  -4   2  27    0.91    1.37
   4   2 -26    3.00    1.92
  -4   2  26    5.54    2.31
   4   2 -25    2.06    1.45
  -4  -2  25    4.11    1.57
  -4   2  25    2.69    2.18
   4   2 -24    3.95    2.95
  -4  -2  24   -2.10    1.45
  -4   2  24    1.44    1.61
   4   2 -23   -1.01    1.64
  -4  -2  23    1.08    1.33
  -4   2  23    0.77    1.13
   4   2 -22    3.06    2.54
  -4  -2  22    0.98    1.26
  -4   2  22    4.32    2.51
   4   2 -21    7.67    3.59
  -4   2  21    6.87    2.52
   4   2 -20   20.44    5.52
  -4   2  20   12.79    3.05
  -4   2  20   16.60    4.15
   4   2 -19   18.05    5.06
  -4   2  19   13.42    2.94
  -4   2  19   16.49    3.99
   4   2 -18   15.82    4.72
  -4   2  18   10.55    2.45
  -4   2  18   14.26    3.99
   4   2 -17   11.30    3.63
  -4   2  17   10.60    3.53
  -4   2  17    7.18    1.95
  -4  -2  17    7.91    1.57
   4   2 -16    6.93    3.23
  -4   2  16    5.76    1.75
  -4  -2  16    5.57    1.45
  -4   2  16    5.00    2.53
   4   2 -15    1.88    2.37
  -4   2  15    0.84    0.96
  -4  -2  15    0.95    0.67
  -4   2  15    1.28    0.32
   4   2 -14    9.34    3.30
  -4   2  14    5.76    2.36
  -4   2  14    7.30    2.94
  -4  -2  14    6.57    1.77
  -4   2  14    6.90    1.84
  -4   2  13   17.42    4.03
  -4  -2  13   18.81    4.16
   4   2 -13   20.89    5.01
  -4  -2  13   16.46    2.81
  -4   2  13   16.85    3.92
  -4   2  13   15.33    2.46
  -4  -2  12   42.36    4.57
  -4   2  12   40.96    5.92
  -4   2  12   41.62    5.64
  -4  -2  12   45.17    6.01
  -4   2  12   37.92    3.71
   4   2 -12   45.71    7.19
  -4  -2  11   61.96    5.67
  -4   2  11   49.59    6.77
  -4   2  11   54.27    6.12
  -4  -2  11   54.04    6.40
   4   2 -11   52.03    7.66
   4   2 -11   57.15    5.85
  -4  -2  10   43.57    4.77
  -4   2  10   28.33    5.83
  -4   2  10   37.54    4.93
  -4  -2  10   43.03    5.43
   4   2 -10   42.21    7.02
   4   2 -10   40.92    4.96
   4   2  -9   33.76    6.45
  -4   2   9   27.08    5.05
  -4  -2   9   32.03    4.57
  -4   2   9   31.04    4.39
  -4  -2   9   34.84    5.14
   4   2  -9   34.09    4.71
  -4  -2   9   31.57    4.18
   4   2  -8   40.53    6.82
  -4   2   8   32.86    5.40
  -4  -2   8   37.51    4.89
  -4   2   8   32.52    4.42
  -4  -2   8   41.79    5.50
   4   2  -8   38.71    5.10
  -4  -2   8   38.76    4.81
  -4   2   7   68.68    6.05
  -4  -2   7   66.49    6.30
   4   2  -7   67.89    8.95
  -4  -2   7   74.38    6.79
   4   2  -7   72.73    6.98
  -4   2   7   63.94    7.25
   4   2  -6   20.50    4.04
  -4  -2   6   22.53    3.71
   4  -2  -6   20.16    3.58
  -4   2   6   21.58    3.38
  -4  -2   6   26.87    5.06
   4   2  -6   29.85    6.12
   4   2  -6   22.91    3.84
  -4  -2   6   23.56    3.75
  -4   2   6   25.35    4.72
  -4   2   5  110.59    6.99
   4  -2  -5  109.53    7.60
   4   2  -5  114.05    8.35
  -4  -2   5  113.82    7.51
  -4   2   5  109.73    9.53
  -4  -2   5  121.38   10.36
   4   2  -5  120.41    9.41
  -4  -2   5  117.66    8.72
  -4  -2   4   14.84    2.86
  -4   2   4   11.58    2.42
  -4  -2   4   12.76    2.92
   4   2  -4   10.39    3.01
   4   2  -4   10.84    2.27
   4  -2  -4   13.02    2.35
  -4   2   4   11.06    3.25
  -4  -2   4   19.18    4.35
  -4  -2   3   41.38    6.55
  -4   2   3   26.74    5.74
  -4  -2   3   40.58    4.38
   4  -2  -3   35.99    3.80
  -4   2   3   40.69    4.22
   4   2  -3   32.51    3.94
  -4  -2   3   37.47    4.46
   4   2  -3   35.04    5.39
  -4  -2   3   40.00    5.30
  -4  -2   2   47.91    7.04
  -4   2   2   42.58    4.12
  -4  -2   2   48.54    4.70
   4  -2  -2   42.42    4.22
   4   2  -2   42.42    4.65
  -4   2   2   38.30    5.44
   4   2  -2   46.22    5.96
  -4  -2   2   43.31    5.84
  -4  -2   2   42.43    4.56
  -4   2   1    4.15    1.56
  -4   2   1    4.15    2.17
  -4  -2   1    6.65    2.98
  -4  -2   1    7.75    2.62
   4   2  -1    6.43    2.34
  -4  -2   1    4.60    1.40
   4   2  -1    5.75    1.85
   4  -2  -1    7.58    1.99
  -4   2   1    6.54    1.63
  -4  -2   1    6.52    1.73
  -4  -2   1    7.03    2.37
  -4   2   0   13.32    3.85
  -4   2   0    7.40    2.87
  -4  -2   0    9.74    3.92
  -4  -2   0   12.98    3.02
   4   2   0   13.28    3.50
  -4  -2   0   13.40    3.11
   4   2   0   12.88    2.66
   4  -2   0   13.73    2.65
  -4  -2   0   11.69    2.04
  -4  -2   0   14.06    2.89
  -4  -2  -1   15.11    2.80
  -4  -2  -1   13.71    3.25
  -4  -2  -1   11.61    3.15
   4   2   1    8.60    3.29
   4   2   1   17.67    3.12
   4  -2   1   15.19    2.89
  -4   2  -1   16.97    3.31
  -4   2  -1   11.15    3.43
  -4   2  -2   53.44    6.10
  -4  -2  -2   48.15    6.69
   4   2   2   50.93    7.44
  -4  -2  -2   54.67    5.89
   4   2   2   68.05    6.02
   4  -2   2   67.27    5.54
  -4  -2  -2   61.78    5.17
  -4   2  -3   71.28    6.98
   4   2   3   92.73    9.34
  -4  -2  -3   81.13    7.39
   4   2   3   88.55    6.73
   4  -2   3   83.49    6.06
  -4   2  -4   38.38    4.89
   4   2   4   41.37    6.41
   4   2   4   43.95    6.26
  -4  -2  -4   42.55    5.55
   4   2   4   40.09    4.40
   4  -2   4   35.18    3.96
   4  -2   5   17.67    3.10
   4   2   5   14.95    3.68
  -4  -2  -5   17.17    3.57
   4   2   5   13.49    4.46
   4   2   5   13.30    2.44
   4  -2   5   17.41    4.16
  -4   2  -5   15.57    3.16
   4   2   6   24.82    3.65
  -4   2  -6   19.03    3.73
   4   2   6   24.88    4.93
   4  -2   6   12.70    4.46
   4   2   6   17.93    2.49
   4  -2   6   28.57    5.87
   4   2   6   28.61    4.91
  -4   2  -7   17.71    3.71
   4  -2   7   21.91    5.42
   4   2   7   21.34    2.32
   4  -2   7   36.11    7.23
   4   2   7   28.14    5.44
   4   2   7   31.75    5.69
  -4   2  -8   83.40    7.10
   4  -2   8   64.96    9.24
   4   2   8   85.51    9.61
   4   2   8  102.60    9.68
   4  -2   8   86.32    3.46
   4   2   8   89.05    4.72
   4  -2   8   96.93   10.51
   4   2   9   28.67    5.02
   4  -2   9   20.78    2.05
  -4  -2  -9   13.37    3.76
   4   2   9   18.10    2.25
   4  -2   9   18.12    4.33
  -4   2  -9   17.32    3.84
   4   2   9   20.18    5.02
   4   2  10   13.03    3.20
  -4  -2 -10    9.90    2.37
   4  -2  10   10.58    3.56
   4   2  10   11.33    1.88
   4   2  10   10.64    3.75
  -4  -2 -11  121.67   11.49
   4  -2  11  128.43   12.70
   4   2  11  122.67   10.42
   4   2  11  128.60   12.11
  -4   2 -12   81.24    8.22
   4   2  12   81.43   10.14
   4   2  12   85.03    9.04
  -4  -2 -12   76.90    9.24
   4  -2  12   84.87   10.10
  -4   2 -13   11.41    2.77
   4  -2  13   16.62    4.62
   4   2  13   16.01    4.16
  -4  -2 -13   11.70    2.89
   4   2  13   12.78    4.74
  -4   2 -14    0.96    0.80
   4  -2  14    0.66    0.65
   4   2  14   -0.80    1.54
  -4  -2 -14    2.97    2.13
   4   2  14   -0.27    1.03
   4  -2  15    2.44    1.24
  -4   2 -15   -0.75    2.26
   4   2  15   -0.76    0.86
  -4  -2 -15   -1.26    1.53
   4   2  15   -0.06    0.62
   4   2  16    2.14    1.90
  -4   2 -16   -0.68    0.41
  -4   2 -16    2.08    1.13
   4  -2  16    0.64    1.29
  -4  -2 -16    1.59    1.16
   4   2  16    1.04    1.52
   4   2  17   10.11    3.71
  -4   2 -17    7.90    3.58
  -4  -2 -17   11.60    4.21
   4   2  17    6.27    3.12
  -4   2 -17    9.03    3.33
   4  -2  17   10.33    3.84
   4  -2  18   20.83    5.87
  -4   2 -18   25.06    5.46
  -4   2 -18   20.90    5.95
   4   2  18   20.67    5.73
  -4  -2 -18   16.89    4.15
   4   2  18   21.10    4.96
  -4   2 -19   10.34    3.03
  -4  -2 -19   14.07    3.35
   4  -2  19    8.75    3.48
  -4   2 -19    8.85    3.97
   4   2  19   12.94    4.34
  -4  -2 -19   10.77    3.78
   4   2  19   13.44    4.69
  -4  -2 -20    0.46    0.63
   4  -2  20    0.18    1.30
  -4   2 -20    1.74    1.61
  -4   2 -20    3.31    2.75
   4   2  20    0.33    1.02
  -4  -2 -20    3.30    2.51
   4   2  20    3.68    2.56
  -4   2 -21    9.93    4.05
  -4  -2 -21    7.61    2.66
   4  -2  21    2.68    3.34
  -4   2 -21    5.46    3.44
   4   2  21    5.46    2.56
  -4  -2 -21    5.73    3.08
   4   2  21    2.85    1.60
  -4   2 -22    3.33    1.72
  -4  -2 -22    2.43    1.34
   4  -2  22    7.33    3.47
  -4   2 -22    3.78    3.03
  -4  -2 -22   -3.23    1.86
   4   2  22    3.67    2.20
  -4   2 -23    0.87    1.63
  -4  -2 -23    3.42    1.93
   4  -2  23    6.45    3.58
  -4   2 -23    4.99    3.07
  -4  -2 -23    5.15    2.60
  -4   2 -23    1.29    1.13
  -4  -2 -24    5.06    2.09
  -4   2 -24    5.14    3.32
  -4   2 -24    5.72    3.11
   4  -2  24    9.39    4.28
  -4  -2 -24    8.16    2.74
  -4  -2 -24   -1.84    1.42
  -4   2 -24    4.84    1.51
  -4  -2 -25   -0.05    1.19
  -4   2 -25    0.83    0.85
  -4   2 -25    7.54    3.14
   4  -2  25   -1.37    1.34
  -4  -2 -25    7.06    2.96
  -4  -2 -25   -1.09    1.17
  -4   2 -25    3.53    1.30
  -4  -2 -26    7.37    3.23
  -4   2 -26    3.46    1.12
   4  -2  26    4.26    0.88
  -4  -2 -26    1.32    1.70
  -4  -2 -26   -1.74    1.35
  -4   2 -26    9.09    4.55
  -4  -2 -27   -1.20    0.92
  -4   2 -27    2.55    3.01
   4  -2  27    1.76    1.78
  -4  -2 -27    3.36    1.94
  -4   2 -27    0.83    1.98
  -4  -2 -28   -0.80    0.80
  -4   2 -28    2.55    2.49
   4  -2  28   -0.29    0.98
  -4  -2 -28    1.62    1.71
  -4   2 -28   -1.06    2.29
  -4   2 -29    2.50    2.55
   4  -2  29   -1.20    0.69
  -4  -2 -29    1.73    2.09
  -4  -2 -29   -0.71    0.66
  -4   2 -29    0.04    0.73
  -4   2 -30    0.77    2.02
   4  -2  30   -0.46    2.03
  -4  -2 -30   -4.61    3.31
  -4  -2 -30    2.42    1.91
  -4   2 -30    0.84    1.49
  -4   2 -31    1.97    2.44
  -4  -2 -31    0.80    0.66
   4  -2  31    4.09    2.94
  -4  -2 -31    1.46    1.54
  -4   2 -31    3.66    3.21
   4  -2  32    0.97    2.33
  -4   2 -32    1.38    3.07
  -4  -2 -32   -2.26    2.00
  -4  -2 -32    0.06    0.93
  -4   2 -32    1.51    1.62
  -4  -2 -33   -2.83    2.69
  -4   2 -33   -1.33    1.38
   4  -2  33   -1.12    3.05
  -4  -2 -33   -0.04    0.64
  -4   2 -33    1.38    1.33
  -4   2 -34    0.20    2.85
  -4  -2 -34    1.11    1.40
   4  -2  34    1.30    3.58
  -4  -2 -34    3.36    2.29
  -4   2 -34    1.21    2.16
  -4   2 -35    1.18    3.14
  -4  -2 -35    1.39    3.13
   4  -2  35   -1.62    2.14
  -4  -2 -35   -0.69    2.08
  -4   2 -35   -1.77    2.88
  -4   2 -36    1.52    3.25
   4  -2  36   -4.40    3.29
  -4  -2 -36   -1.62    1.86
  -4   2 -36    0.89    1.18
  -4   2 -37   -0.21    2.04
   4   2  37   -1.02    0.95
  -4   2 -37    1.59    2.27
   4  -2  37    0.51    2.24
   4  -2  38    0.45    2.96
  -4   2 -38   -2.23    2.86
   4  -2  39   -8.37    4.71
  -4   2 -39   -0.20    0.76
  -4   4  35   -1.73    2.73
  -4   4  34   -4.59    3.32
  -4   4  33    2.66    2.07
  -4  -4  32    2.26    3.18
  -4   4  32   -2.32    2.24
   4   4 -32   -0.08    1.80
  -4  -4  31    3.73    3.47
  -4   4  31   -3.25    3.16
   4   4 -31   -0.03    2.08
  -4  -4  30   -1.86    3.37
  -4   4  30    2.00    2.87
   4   4 -30   -1.07    1.52
  -4   4  29    0.08    1.52
   4   4 -29    2.64    2.59
  -4  -4  28    3.47    4.10
  -4   4  28   -2.10    1.76
   4   4 -28   -0.25    1.97
  -4  -4  27    3.52    4.18
  -4   4  27   -2.06    1.50
   4   4 -27    0.11    2.48
  -4  -4  26   -1.97    3.44
  -4   4  26   -1.66    2.91
  -4  -4  25   -4.40    3.78
  -4   4  25   -0.91    1.72
  -4  -4  24    2.88    2.98
  -4   4  24   -0.86    2.00
  -4  -4  23    2.46    3.71
  -4   4  23    2.66    3.21
  -4  -4  22    5.86    3.85
  -4   4  22    2.22    2.24
  -4  -4  21   -1.58    2.67
  -4   4  21    1.42    0.79
  -4  -4  20    8.72    5.94
  -4   4  20    2.23    1.81
  -4  -4  19    5.25    2.97
   4   4 -19    1.25    1.08
  -4   4  19    1.58    1.72
  -4  -4  18   -1.54    1.60
   4   4 -18   -0.45    0.55
  -4   4  18    0.65    1.31
  -4  -4  17    7.48    3.27
  -4   4  17    4.16    2.42
   4   4 -17    5.10    2.70
  -4  -4  16    7.07    3.90
  -4   4  16    6.29    3.77
   4   4 -16    5.03    2.43
  -4  -4  15    0.43    1.63
  -4   4  15    3.69    2.89
   4   4 -15    1.64    1.25
  -4  -4  14   -0.48    1.28
  -4   4  14    0.91    1.56
   4   4 -14    1.19    1.05
  -4  -4  13   -0.47    1.63
  -4   4  13    1.31    1.93
   4   4 -13    1.19    1.16
  -4  -4  12    0.46    0.70
  -4   4  12    2.17    1.61
   4   4 -12    0.37    0.42
  -4   4  12   -1.61    1.83
  -4  -4  11   -0.31    0.97
  -4   4  11   -0.22    0.74
   4   4 -11   -0.45    0.80
  -4   4  11    1.12    0.77
  -4  -4  10    3.83    3.07
  -4   4  10    2.15    1.51
   4   4 -10    1.31    1.62
  -4   4  10    2.25    1.72
  -4  -4   9    3.98    2.81
  -4   4   9    4.11    1.90
   4   4  -9    5.46    2.66
  -4   4   9    3.68    2.30
  -4  -4   8    9.81    3.66
  -4   4   8   10.62    2.90
   4   4  -8    8.69    3.16
  -4   4   8   10.04    4.22
  -4   4   7   10.23    2.63
  -4  -4   7    8.59    2.37
  -4   4   7    9.65    4.11
   4   4  -7    8.46    2.92
  -4   4   6    8.21    2.47
  -4  -4   6    7.35    3.90
  -4   4   6    6.96    3.13
   4   4  -6    6.20    2.32
  -4   4   5    6.55    2.54
  -4   4   5    4.25    2.39
  -4  -4   5    5.68    3.13
   4   4  -5    4.37    2.27
  -4   4   4   11.76    2.86
  -4   4   4    6.15    3.35
  -4  -4   4    8.20    3.90
  -4  -4   4    6.73    2.51
   4   4  -4    9.50    3.52
  -4   4   3   12.62    4.33
  -4  -4   3   11.22    3.46
  -4  -4   3   11.63    2.71
   4   4  -3   10.30    4.32
  -4  -4   2    0.55    0.85
  -4   4   2    0.41    0.23
  -4  -4   2    0.45    0.97
   4   4  -2    1.07    0.86
  -4   4   1   19.45    4.81
  -4  -4   1   20.37    5.03
  -4   4   1   18.14    2.52
  -4  -4   1   20.25    3.22
   4   4  -1   19.36    5.23
  -4  -4   0   31.07    3.72
  -4   4   0   29.62    3.53
   4   4   0   25.51    6.23
  -4   4   0   26.05    5.85
  -4   4  -1    1.78    1.16
  -4  -4  -1    3.56    0.73
  -4   4  -1    3.76    1.17
   4   4   1    4.53    3.35
  -4   4  -2    0.84    0.59
  -4  -4  -2    1.85    0.74
  -4   4  -2    1.55    0.38
   4   4   2    2.20    2.25
   4   4   3    9.01    1.50
   4   4   3    5.08    2.90
  -4   4  -3    5.12    2.66
  -4   4  -3    7.13    1.56
   4   4   4    1.79    0.52
   4  -4   4    2.12    0.72
   4   4   4    3.92    2.06
  -4   4  -4    1.77    0.87
  -4   4  -4    2.32    1.18
   4   4   5    0.82    0.71
   4  -4   5    1.27    0.89
   4   4   5    2.74    2.88
  -4   4  -5    1.12    1.68
  -4   4  -5   -0.37    1.01
   4  -4   6    4.35    1.46
   4   4   6    3.57    1.48
   4   4   6    2.29    2.11
  -4   4  -6    3.39    2.06
  -4   4  -6    2.63    0.51
  -4   4  -7    0.81    1.29
   4   4   7    3.30    1.18
   4   4   7    4.86    3.79
   4  -4   7    2.33    0.76
  -4   4  -7    4.99    2.55
  -4   4  -8    6.05    2.85
   4   4   8    4.58    3.03
   4   4   8   11.47    2.41
   4  -4   8   11.74    2.30
  -4   4  -8    7.52    2.35
   4  -4   9   22.90    3.38
   4   4   9   23.61    3.66
   4   4   9   19.78    5.87
  -4   4  -9   26.62    4.79
   4   4   9   17.62    5.20
  -4   4  -9   21.12    5.02
   4   4  10    4.36    2.86
   4   4  10    0.89    1.37
  -4   4 -10   -0.29    1.84
   4  -4  10    2.30    1.16
   4   4  10    1.92    1.12
  -4   4 -10    3.43    2.25
   4  -4  10    6.21    3.58
   4   4  11   -0.10    1.21
   4   4  11    2.14    2.19
  -4   4 -11    4.79    2.32
   4  -4  11    1.66    1.07
   4   4  11    2.80    1.28
   4  -4  11    0.96    2.54
  -4   4 -11    1.02    0.46
   4   4  12   14.41    5.00
   4   4  12   13.63    4.80
  -4   4 -12   17.22    4.55
   4  -4  12   11.53    2.70
   4   4  12   11.56    2.78
  -4   4 -12   14.28    4.36
   4  -4  12   15.73    6.01
   4   4  13    5.83    3.85
   4   4  13   -0.83    1.84
  -4   4 -13    2.58    1.24
   4   4  13    3.32    1.62
   4  -4  13    2.46    1.58
   4  -4  13   -3.58    3.73
  -4   4 -13    1.12    0.96
   4   4  14    1.96    0.57
   4   4  14    2.26    2.95
  -4   4 -14    1.76    2.03
   4   4  14    0.59    0.51
  -4   4 -14    0.25    1.08
   4  -4  14    5.51    2.35
   4   4  15   -3.20    3.54
   4   4  15    3.55    3.23
  -4   4 -15    0.05    0.90
   4   4  15    1.34    0.93
  -4   4 -15    1.85    1.74
   4  -4  15    3.82    3.26
   4   4  16   -0.46    1.11
   4   4  16    3.73    3.51
  -4   4 -16    3.78    3.44
   4   4  16    4.09    2.29
   4  -4  16   -1.33    2.61
  -4   4 -16    2.40    1.96
   4   4  17    1.99    2.58
  -4   4 -17   -3.59    3.04
   4   4  17    2.94    2.94
  -4   4 -17    1.10    1.70
   4  -4  17    0.46    2.53
   4   4  18    6.46    2.21
  -4   4 -18    6.11    3.44
  -4  -4 -18    3.83    2.71
   4   4  18    6.14    3.91
  -4   4 -18    5.30    2.80
   4  -4  18   10.74    5.37
   4   4  19   -1.85    1.38
  -4   4 -19    4.39    2.22
   4   4  19    2.08    3.06
  -4  -4 -19    2.71    3.07
  -4   4 -19    0.56    0.97
   4  -4  19    0.05    2.54
   4   4  20   -5.12    3.31
  -4   4 -20    1.68    0.88
   4   4  20    0.12    0.84
  -4  -4 -20   -4.61    4.53
   4  -4  20   -1.25    2.19
  -4   4 -20   -0.44    1.35
   4   4  21    0.86    1.88
  -4   4 -21    1.01    2.15
   4   4  21   -0.90    1.66
  -4  -4 -21   -0.14    1.05
   4  -4  21    4.66    3.97
   4   4  22    2.58    2.47
  -4   4 -22   -0.07    1.66
   4   4  22   -0.58    2.25
  -4  -4 -22   -4.57    2.11
   4  -4  22    4.28    2.66
   4   4  23   -4.80    3.77
  -4   4 -23    3.38    2.85
  -4  -4 -23    0.28    2.40
   4   4  23    1.99    2.04
   4  -4  23   -0.91    1.50
   4   4  24    1.36    2.16
  -4   4 -24    5.44    3.71
  -4  -4 -24    2.56    3.64
   4   4  24    4.89    3.31
   4  -4  24    2.12    2.57
   4   4  25    1.78    2.52
  -4   4 -25    0.16    1.53
  -4  -4 -25    7.31    4.69
   4   4  25    2.35    3.02
   4  -4  25    0.48    2.90
   4   4  26    3.15    2.84
  -4   4 -26   -2.58    2.51
  -4  -4 -26   -2.80    1.82
   4   4  26    0.04    1.53
   4   4  27    3.22    3.87
  -4   4 -27    0.84    2.48
  -4  -4 -27   -1.77    1.59
   4   4  27   -1.20    1.96
   4   4  28   -1.29    2.27
   4   4  28    0.38    0.81
  -4   4 -28    0.31    1.12
  -4  -4 -28    1.28    2.84
   4  -4  28    1.87    3.49
  -4   4 -29   -0.88    1.84
   4  -4  29   -3.44    3.24
   4   4  29   -1.89    1.28
   4   4  29    2.17    2.44
  -4   4 -30    5.90    4.64
   4  -4  30   -2.27    3.61
   4   4  30    2.87    2.64
   4   4  30    2.19    3.86
  -4   4 -31   -3.05    2.31
  -4  -6  18    0.17    2.92
  -4  -6  17    4.37    4.05
  -4  -6  16    1.41    3.34
  -4  -6  15   -2.19    3.07
  -4  -6  14   -1.29    1.86
  -4  -6  13    0.65    2.51
  -4  -6  12    0.35    2.28
   4   6 -12    1.27    2.20
  -4  -6  11    1.83    3.27
  -4   6  11   -1.04    1.33
   4   6 -11   -1.62    2.25
  -4   6  10    3.56    2.63
   4   6 -10   -1.56    2.71
  -4   6   9    5.65    4.12
   4   6  -9    2.70    2.83
   4   6  -8    0.47    1.53
  -4   6   8    1.11    2.27
   4   6  -7    1.40    2.51
  -4   6   7    0.08    1.10
   4   6  -6    3.47    3.36
  -4   6   6    4.15    3.30
   4   6  -5    3.21    2.98
  -4   6   5    3.95    3.46
   4   6  -4    5.61    5.06
  -4   6   4   -0.70    1.75
   4   6  -3    1.55    2.90
  -4   6   3    0.74    1.78
   4   6  -2    0.23    1.62
  -4   6   2    4.47    3.71
   4   6  -1    2.76    3.07
  -4   6   1    1.73    1.31
   4   6   0    1.79    3.27
  -4   6   0    0.51    2.27
   4   6   1    2.54    2.86
  -4   6  -1   -2.30    3.00
   4   6   2    1.66    1.96
  -4   6  -2    2.97    2.16
   4   6   3    0.47    0.77
  -4   6  -3    1.61    0.44
   4   6   4   -1.44    3.26
  -4   6  -4    0.26    2.44
   4   6   5   -0.85    2.69
  -4   6  -5    1.12    2.55
   4   6   6    1.44    2.96
  -4   6  -6    3.22    3.07
   4   6   7   -0.31    0.87
  -4   6  -7   -0.96    0.68
   4   6   8    2.42    3.44
  -4   6  -8   -1.00    2.04
   4   6   9    7.45    4.65
  -4   6  -9    3.20    2.54
   4   6  10   -5.55    4.03
  -4   6 -10    1.55    2.30
  -4   6 -11    4.10    3.61
  -4   6 -12    1.85    2.92
  -4   6 -13   -0.12    1.70
   5  -1 -42    2.00    2.24
   5  -1 -41    0.70    2.16
   5   1 -41   -3.85    3.17
   5  -1 -40    4.05    3.16
   5   1 -40    0.65    1.49
   5  -1 -39   -0.26    1.36
   5   1 -39   -2.03    3.12
   5  -1 -38   -1.82    2.03
   5   1 -38   -0.57    1.20
   5  -1 -37   -0.97    2.09
   5   1 -37    0.09    1.52
   5  -1 -36    3.30    3.11
   5   1 -36    0.36    1.94
   5  -1 -35    2.41    2.37
   5   1 -35    4.35    3.74
   5  -1 -34    1.94    2.28
   5   1 -34    2.81    2.71
   5  -1 -33    1.31    1.18
   5   1 -33    2.59    2.06
   5  -1 -32    1.65    1.38
   5   1 -32    3.35    3.11
   5  -1 -31    1.21    1.12
   5   1 -31   -2.04    2.56
   5  -1 -30    1.91    1.26
   5   1 -30    1.38    1.45
  -5   1  30    2.51    1.89
   5  -1 -29    0.80    1.02
   5   1 -29    3.58    2.46
  -5   1  29    2.28    1.86
   5  -1 -28    3.84    2.60
   5   1 -28    4.64    3.33
  -5   1  28    5.62    2.28
   5  -1 -27    1.49    1.68
   5   1 -27    0.94    1.73
  -5   1  27    0.09    0.50
   5  -1 -26    3.02    2.15
   5   1 -26    2.95    2.30
  -5   1  26    0.35    0.83
   5  -1 -25    5.41    2.75
   5   1 -25    9.58    4.13
  -5   1  25   10.25    3.06
   5  -1 -24    0.09    1.10
   5   1 -24   -0.87    0.90
  -5   1  24    2.19    1.57
   5  -1 -23   -0.17    1.07
   5   1 -23    1.96    1.69
  -5   1  23    0.98    0.95
   5  -1 -22    5.17    2.44
   5   1 -22    6.12    2.68
  -5   1  22    7.99    2.41
   5  -1 -21    3.87    1.91
   5   1 -21    1.76    1.58
  -5   1  21    5.04    2.00
   5  -1 -20   12.30    3.59
  -5   1  20   12.79    2.97
   5   1 -20   18.26    4.64
   5  -1 -19    6.14    2.37
  -5   1  19    7.96    2.57
   5   1 -19    7.08    2.74
   5  -1 -18    6.27    2.35
   5   1 -18    8.06    3.06
  -5  -1  18    6.40    1.63
  -5   1  18    6.61    2.09
   5   1 -17   19.08    4.61
  -5   1  17   20.52    3.74
  -5  -1  17   17.66    2.35
  -5  -1  17   19.42    2.01
  -5   1  16   11.64    2.84
  -5   1  16   13.90    3.26
   5   1 -16   16.22    3.92
  -5  -1  16   13.32    2.01
  -5  -1  16   14.78    1.90
  -5  -1  15    1.63    0.68
   5   1 -15    0.77    1.20
  -5  -1  15   -1.06    1.12
  -5   1  15    1.34    1.17
   5   1 -14   33.33    5.43
  -5   1  14   35.18    5.15
  -5  -1  14   48.92    4.51
  -5  -1  14   32.55    3.02
   5   1 -13  129.42   10.19
  -5   1  13  110.09    8.65
  -5   1  13  128.82   10.57
  -5  -1  13  126.43    6.88
  -5  -1  13  116.50    6.05
  -5   1  12   73.07    7.75
  -5  -1  12   78.33    8.32
  -5  -1  12   79.33    5.68
   5   1 -12   62.47    7.17
  -5   1  12   63.38    7.09
  -5  -1  11   52.66    6.45
  -5   1  11   48.80    6.04
  -5  -1  11   53.66    4.73
   5   1 -11   52.42    6.39
  -5  -1  11   53.77    6.03
  -5   1  11   50.42    5.87
   5  -1 -10   16.49    5.33
   5   1 -10   11.88    5.17
  -5   1  10   31.92    4.61
  -5  -1  10   22.64    4.31
  -5  -1  10   38.60    4.16
   5   1 -10   34.01    5.00
  -5  -1  10   35.99    4.73
  -5   1  10   40.07    4.80
   5  -1  -9   74.58    9.12
   5   1  -9   75.32    8.11
  -5   1   9   93.85    8.01
  -5  -1   9   78.12    7.65
  -5  -1   9   84.64    6.10
  -5  -1   9   89.55    7.34
   5   1  -9   81.38    7.58
  -5   1   9   98.39    7.58
  -5   1   8   63.61    6.45
   5  -1  -8   52.12    6.81
   5   1  -8   58.87    6.73
  -5  -1   8   65.16    6.61
  -5   1   8   68.93    6.44
  -5  -1   8   61.31    5.02
   5   1  -8   71.39    6.90
  -5  -1   8   69.67    6.33
   5   1  -7   16.98    3.28
   5  -1  -7   17.59    3.67
  -5  -1   7   15.13    2.88
   5   1  -7   20.22    3.55
  -5  -1   7   13.36    2.15
  -5   1   7   14.99    3.26
  -5  -1   7   20.16    3.54
  -5  -1   6   87.99    6.14
   5   1  -6   83.11    7.09
  -5  -1   6   84.92    6.68
   5   1  -6   76.13    7.35
   5  -1  -6   87.35    7.61
  -5   1   6   75.50    6.86
  -5  -1   6   88.27    7.45
  -5  -1   5   68.89    5.48
  -5  -1   5   67.26    5.68
   5   1  -5   61.58    6.10
   5   1  -5   51.54    6.44
   5  -1  -5   66.51    7.05
  -5  -1   5   58.09    6.32
  -5   1   5   62.93    6.02
  -5  -1   4  230.16   10.11
   5   1  -4  212.60   10.76
  -5  -1   4  212.74    9.79
  -5  -1   4  215.10   10.81
   5  -1  -4  206.00   11.47
  -5   1   4  206.34   10.41
   5   1  -4  202.09   12.33
   5   1  -3   38.69    4.37
  -5  -1   3   47.51    4.73
  -5  -1   3   41.62    4.38
  -5  -1   3   44.78    4.55
  -5  -1   3   42.56    4.93
  -5   1   3   41.03    4.83
   5  -1  -3   29.56    5.18
   5   1  -3   36.52    5.79
   5   1  -2  139.76    9.31
  -5  -1   2  161.25    8.08
  -5  -1   2  182.65    8.99
  -5  -1   2  176.66    9.73
  -5  -1   2  176.93    9.69
  -5   1   2  175.66    9.49
   5   1  -2  170.45   11.47
   5  -1  -2  169.58   10.72
  -5  -1   1   54.82    4.55
   5   1  -1   54.81    5.84
  -5  -1   1   55.40    4.67
  -5  -1   1   60.52    6.06
  -5  -1   1   51.84    5.15
   5   1  -1   50.95    5.92
   5  -1  -1   54.01    6.06
  -5   1   1   49.11    5.13
  -5  -1   0   77.13    5.21
   5   1   0   88.70    6.90
  -5  -1   0   82.87    6.10
  -5  -1   0   86.44    7.05
   5  -1   0   68.12    6.61
   5   1   0   69.12    6.58
  -5   1   0   73.06    5.86
  -5  -1   0   67.17    5.83
  -5  -1  -1   29.69    3.34
  -5  -1  -1   30.53    3.63
   5   1   1   31.44    3.98
  -5  -1  -1   36.09    4.71
  -5  -1  -1   32.77    4.64
  -5  -1  -1   29.26    3.71
   5   1   1   28.21    4.00
  -5   1  -1   28.35    3.54
   5  -1   1   24.32    3.98
  -5   1  -2   38.49    4.88
  -5  -1  -2   21.40    3.81
   5   1   2   36.00    4.91
  -5  -1  -2   40.63    4.42
  -5   1  -2   30.73    2.84
  -5  -1  -2   33.15    5.14
  -5  -1  -2   42.26    5.52
   5   1   2   30.54    4.05
   5  -1   2   28.85    4.37
  -5  -1  -2   39.84    4.49
   5   1   3   18.51    3.14
  -5  -1  -3   17.26    3.55
  -5  -1  -3   15.04    3.20
  -5   1  -3   14.13    1.83
   5   1   3   14.68    2.92
  -5  -1  -3   19.38    3.08
  -5   1  -3   14.59    3.12
   5  -1   3   12.63    3.12
  -5  -1  -4  195.10   11.82
   5   1   4  193.68   11.76
  -5  -1  -4  153.82    9.09
  -5   1  -4  170.52    6.58
  -5  -1  -4  193.65    9.67
   5   1   4  201.57   11.16
  -5   1  -4  175.68   10.26
   5   1   4  185.34    9.61
   5  -1   4  170.61    9.69
  -5   1  -5   37.26    4.81
  -5  -1  -5   41.09    4.38
   5   1   5   46.13    5.11
  -5  -1  -5   43.00    5.70
   5   1   5   42.97    5.72
  -5  -1  -5   42.33    4.99
   5  -1   5   41.22    5.04
   5   1   5   42.06    4.77
  -5   1  -6   48.63    5.81
   5  -1   6   58.65    6.37
   5   1   6   62.24    6.44
  -5  -1  -6   57.20    5.28
  -5  -1  -6   51.59    6.52
   5  -1   6   55.78    4.54
   5   1   6   63.71    7.26
  -5  -1  -6   59.62    6.11
   5   1   6   59.62    6.20
   5  -1   7   50.77    6.09
  -5   1  -7   46.34    5.39
   5   1   7   36.89    5.97
  -5  -1  -7   44.74    4.72
  -5  -1  -7   36.43    6.19
   5   1   7   50.70    6.61
   5  -1   7   56.52    5.20
   5  -1   7   41.85    5.06
  -5   1  -8  347.42   15.38
   5  -1   8  332.76   16.09
  -5  -1  -8  329.29   12.81
   5   1   8  321.64   15.89
  -5  -1  -8  276.81   15.68
   5   1   8  312.82   14.86
   5  -1   8  270.33    9.95
   5  -1   8  309.43   13.35
   5  -1   9  309.42   15.97
   5   1   9  262.68   15.09
  -5  -1  -9  339.00   13.22
  -5  -1  -9  307.05   15.60
   5   1   9  270.43   13.95
   5  -1   9  296.69   10.93
   5  -1   9  322.53   13.51
   5  -1  10   44.63    6.20
   5   1  10   39.42    2.35
  -5  -1 -10   47.14    4.91
   5   1  10   23.76    5.24
  -5  -1 -10   39.27    5.84
   5   1  10   34.05    4.85
   5  -1  10   36.84    3.92
   5  -1  10   36.85    4.84
  -5   1 -10   20.80    4.62
   5  -1  11   75.37    7.73
  -5  -1 -11   87.42    7.10
  -5  -1 -11   67.65    7.90
   5   1  11   72.31    7.51
   5  -1  11   69.39    5.82
   5  -1  11   77.51    6.90
   5  -1  12   43.31    6.23
   5  -1  12   49.62    5.66
  -5   1 -12   31.74    5.51
  -5  -1 -12   36.23    4.39
   5   1  12   41.55    5.72
  -5   1 -13   19.28    4.03
   5  -1  13   23.44    4.07
   5  -1  13   23.34    4.90
  -5  -1 -13   18.60    3.30
   5   1  13   20.91    4.29
[truncated: 527,007 more chars]
